# Supplementary material for: Network-Driven Reputation in Online Scientific Communities
Source: PLoS One. 2014 Dec 2;9(12):e112022. doi: 10.1371/journal.pone.0112022 (PMC4251832; doi:10.1371/journal.pone.0112022)
Supplement: Data S1 — Datasets. (ZIP) [file pone.0112022.s001.zip]

Archive with 6 entries (6 files):
- EF_data-QRC.dat
- EF_metadata-QRC.dat
- hash_table_authors.dat
- papers-authors.dat
- papers-stats.dat
- README
