# Supplementary material for: Network-Driven Reputation in Online Scientific Communities
Source: PLoS One. 2014 Dec 2;9(12):e112022. doi: 10.1371/journal.pone.0112022 (PMC4251832; doi:10.1371/journal.pone.0112022)
Supplement: Data S1 — Datasets. (ZIP) [file pone.0112022.s001.zip › EF_data-QRC.dat]

#user	paper	action	day
1	0	U	6
1	3	U	6
1	4	U	6
1	5	U	6
1	2	U	6
1	1	U	6
58	3	D	6
58	2	D	6
58	1	D	6
58	0	D	6
67	0	V	6
80	0	V	6
28	2	V	7
58	4	D	7
72	4	V	7
81	3	V	7
81	0	D	7
82	2	D	7
82	5	V	7
83	0	V	7
84	2	D	7
85	3	V	7
85	0	V	7
85	2	V	7
85	1	V	7
85	5	V	7
85	4	V	7
86	5	V	7
88	0	D	7
88	2	D	7
88	5	D	7
89	3	V	7
90	5	D	7
92	0	V	7
93	3	V	7
93	4	V	7
93	2	D	7
94	0	D	7
94	4	D	7
95	4	D	7
95	0	D	7
96	0	V	7
96	4	V	7
97	3	D	7
97	1	D	7
98	3	V	7
98	5	V	7
8	6	U	8
56	0	D	8
99	0	D	8
100	0	D	8
100	4	D	8
101	3	V	8
102	0	V	8
102	4	V	8
103	1	D	8
103	3	D	8
104	0	V	8
105	4	D	8
105	0	D	8
106	5	V	8
107	5	V	8
108	1	V	8
110	6	V	8
0	1	V	9
85	6	V	9
94	6	D	9
95	6	D	9
102	3	V	9
111	0	D	9
112	0	V	9
113	4	D	9
113	3	V	9
113	1	D	9
113	0	D	9
113	6	D	9
114	6	D	9
115	3	V	9
116	2	D	9
116	5	V	9
116	6	V	9
117	5	V	9
118	0	D	9
118	6	D	9
118	3	D	9
120	0	D	9
121	3	V	9
0	5	D	10
0	4	D	10
58	5	D	10
80	6	D	10
122	6	V	10
123	0	D	10
123	2	D	10
125	2	D	10
125	3	D	10
125	5	D	10
127	6	V	10
128	6	V	10
69	2	V	11
69	3	V	11
84	4	D	11
129	5	V	11
129	0	D	11
131	6	V	11
132	0	V	11
0	6	D	12
0	2	D	12
3	6	V	12
133	0	V	12
133	2	V	12
134	6	V	12
134	0	D	12
1	9	U	13
1	7	U	13
1	8	U	13
1	10	U	13
1	11	U	13
3	1	V	13
3	5	D	13
3	4	D	13
3	0	D	13
3	2	D	13
3	3	D	13
11	0	D	13
58	9	V	13
58	11	D	13
58	7	D	13
65	0	V	13
73	0	D	13
90	2	D	13
95	11	D	13
95	7	D	13
95	9	D	13
105	7	V	13
105	9	V	13
124	7	D	13
124	9	V	13
136	5	V	13
137	5	V	13
137	0	V	13
138	2	V	13
142	7	V	13
143	8	V	13
144	7	D	13
146	3	V	13
146	2	V	13
148	0	D	13
148	8	V	13
149	3	D	13
149	9	D	13
150	8	V	13
151	9	D	13
151	11	D	13
151	10	D	13
152	9	D	13
152	7	D	13
153	8	V	13
58	8	D	14
104	7	V	14
155	7	D	14
155	8	D	14
155	9	D	14
155	10	D	14
155	11	D	14
156	8	V	14
156	7	V	14
157	10	D	14
157	9	D	14
157	11	D	14
158	9	D	14
158	8	D	14
158	7	D	14
159	8	V	14
160	8	V	14
160	11	V	14
161	4	D	14
161	7	V	14
161	9	V	14
161	11	D	14
162	0	V	14
163	0	D	14
0	0	V	15
3	9	V	15
3	10	V	15
3	8	V	15
45	9	D	15
58	10	D	15
67	8	V	15
80	7	D	15
80	8	V	15
84	9	D	15
105	6	V	15
164	5	V	15
164	9	V	15
165	7	V	15
165	8	V	15
166	9	V	15
166	0	D	15
167	7	D	15
167	6	D	15
167	9	D	15
168	6	D	15
1	14	U	16
1	13	U	16
1	12	U	16
9	8	V	16
58	13	D	16
58	12	V	16
58	14	V	16
68	11	D	16
85	14	V	16
85	13	V	16
85	12	V	16
157	8	D	16
157	13	D	16
169	8	V	16
170	8	V	16
170	0	D	16
171	9	D	16
171	10	D	16
171	7	D	16
172	8	D	16
173	7	V	16
173	8	V	16
175	7	V	16
176	8	V	16
178	12	D	16
178	13	D	16
179	5	V	16
179	4	D	16
179	1	V	16
179	12	V	16
95	12	D	17
138	9	D	17
180	1	D	17
180	0	D	17
180	7	D	17
180	9	D	17
180	11	D	17
180	12	D	17
180	14	D	17
181	13	D	17
181	14	V	17
181	12	D	17
183	0	V	17
184	8	V	17
184	7	V	17
3	12	V	18
13	15	U	18
58	15	V	18
84	14	D	18
185	13	V	18
186	13	V	18
186	12	V	18
3	7	V	19
56	7	V	19
85	15	V	19
188	7	V	19
188	9	D	19
0	13	D	20
0	14	V	20
1	16	U	20
1	17	U	20
1	18	U	20
58	16	D	20
58	18	D	20
67	12	D	20
80	13	D	20
85	16	V	20
85	18	V	20
85	17	V	20
95	18	D	20
95	17	D	20
95	15	D	20
157	15	D	20
189	15	V	20
190	0	V	20
190	8	V	20
191	12	V	20
192	15	V	20
193	14	V	20
194	15	V	20
194	18	V	20
194	17	V	20
195	8	V	20
0	12	V	21
0	3	D	21
84	18	D	21
157	16	D	21
157	17	D	21
172	12	D	21
197	16	V	21
197	15	D	21
198	18	D	21
200	18	V	21
200	17	V	21
201	16	D	21
202	17	V	21
202	18	V	21
168	17	V	22
204	1	V	22
205	7	V	22
205	9	V	22
206	15	V	22
207	15	D	22
207	9	V	22
208	18	D	22
208	16	D	22
208	17	V	22
209	14	V	22
209	9	V	22
210	8	V	22
1	21	U	23
1	20	U	23
1	19	U	23
56	20	D	23
56	21	V	23
56	17	D	23
58	21	D	23
58	20	V	23
58	19	D	23
85	21	V	23
85	20	V	23
85	19	V	23
124	21	D	23
212	14	V	23
213	16	D	23
214	3	D	23
215	18	D	23
216	21	V	23
216	19	V	23
216	20	V	23
217	8	V	23
217	7	V	23
0	10	D	24
0	11	D	24
68	21	D	24
80	15	V	24
80	12	D	24
142	21	V	24
166	15	D	24
166	20	D	24
218	0	V	24
218	8	V	24
219	21	D	24
219	18	D	24
220	21	V	24
221	7	V	24
221	8	V	24
222	18	D	24
222	21	V	24
223	21	D	24
0	7	D	25
58	17	D	25
200	20	D	25
223	18	V	25
224	14	D	25
224	17	V	25
224	21	V	25
225	21	D	25
226	17	D	25
226	21	D	25
227	7	V	25
227	8	V	25
158	21	D	26
229	20	D	26
230	20	V	26
231	17	V	26
232	18	D	26
232	11	D	26
232	9	V	26
232	2	D	26
233	7	V	26
233	8	V	26
234	11	V	26
235	21	V	26
37	17	V	27
72	20	V	27
157	20	D	27
157	21	D	27
231	5	V	27
235	17	D	27
236	21	V	27
236	17	V	27
237	21	V	27
237	17	V	27
238	21	V	27
238	20	D	27
239	21	D	27
240	21	V	27
241	9	V	27
242	21	V	27
242	19	D	27
243	9	V	27
243	20	V	27
244	10	V	27
245	20	D	27
245	18	V	27
245	17	D	27
245	21	D	27
1	28	U	28
1	24	U	28
1	25	U	28
1	26	U	28
1	27	U	28
1	22	U	28
1	23	U	28
56	22	V	28
56	27	V	28
58	24	V	28
58	26	D	28
58	23	D	28
58	22	D	28
58	27	V	28
85	28	V	28
85	27	V	28
85	24	V	28
90	23	D	28
95	24	D	28
144	24	V	28
200	25	D	28
245	19	V	28
247	17	V	28
248	16	V	28
249	22	V	28
250	21	V	28
251	8	V	28
251	26	V	28
252	24	V	28
252	23	D	28
253	22	D	28
253	25	V	28
254	26	V	28
254	25	V	28
11	23	D	29
11	20	D	29
11	27	D	29
11	28	D	29
11	22	V	29
11	17	V	29
11	26	D	29
89	25	V	29
172	24	V	29
207	24	D	29
207	21	D	29
239	22	V	29
239	24	D	29
246	9	D	29
246	8	D	29
246	22	D	29
255	23	D	29
255	24	D	29
255	25	V	29
256	9	V	29
256	21	V	29
256	25	V	29
256	22	D	29
257	28	V	29
258	23	D	29
259	14	V	29
260	25	D	29
261	18	V	29
262	1	V	29
263	25	V	29
264	17	V	29
264	9	V	29
265	20	D	29
266	12	V	29
266	8	V	29
266	6	V	29
114	24	D	30
114	23	D	30
267	25	V	30
268	23	D	30
268	28	D	30
268	24	D	30
268	25	V	30
268	22	V	30
268	21	V	30
268	26	D	30
268	27	D	30
269	24	D	30
269	28	D	30
271	24	V	30
271	8	V	30
272	8	V	30
272	26	V	30
273	23	V	30
273	24	V	30
274	24	D	30
275	22	D	30
275	25	V	30
277	24	V	30
277	28	D	30
1	29	U	31
67	24	V	31
84	27	D	31
91	26	D	31
104	29	V	31
108	25	V	31
157	22	D	31
207	29	V	31
207	20	V	31
207	25	D	31
207	26	D	31
207	17	V	31
207	27	D	31
207	28	D	31
248	7	V	31
274	29	D	31
278	28	D	31
279	23	D	31
280	25	V	31
280	11	D	31
281	29	V	31
282	24	V	31
284	28	D	31
285	24	V	31
285	28	V	31
285	27	V	31
285	26	V	31
285	25	V	31
285	22	V	31
285	29	V	31
285	23	V	31
11	24	D	32
240	22	V	32
240	24	V	32
286	24	V	32
287	8	V	32
287	25	V	32
287	24	D	32
290	25	D	32
290	26	D	32
290	24	D	32
290	22	D	32
290	28	D	32
290	29	D	32
291	29	V	32
292	24	V	33
292	21	V	33
293	29	V	33
294	29	V	33
294	25	V	33
294	24	D	33
295	25	D	33
295	29	D	33
296	8	V	33
296	26	V	33
84	29	D	34
157	29	D	34
207	23	D	34
207	22	D	34
283	29	D	34
283	24	V	34
283	8	V	34
297	20	V	34
297	22	D	34
297	23	D	34
297	29	V	34
297	24	V	34
297	28	V	34
297	25	V	34
297	26	V	34
297	21	V	34
297	27	V	34
298	2	D	34
298	19	D	34
299	29	V	34
300	25	D	34
300	22	D	34
300	26	D	34
301	23	V	34
302	25	V	34
303	24	D	34
303	28	D	34
303	26	D	34
303	27	D	34
303	23	V	34
303	29	V	34
303	22	D	34
1	30	U	35
1	31	U	35
1	33	U	35
1	32	U	35
85	30	V	35
85	31	V	35
85	32	V	35
85	33	V	35
128	29	V	35
254	30	V	35
254	33	V	35
278	29	D	35
304	29	D	35
305	25	D	35
305	29	V	35
306	29	V	35
307	29	V	35
308	22	D	35
308	28	D	35
308	24	D	35
308	25	D	35
308	23	D	35
309	30	D	35
309	29	V	35
310	30	V	35
311	26	V	35
58	30	D	36
58	33	V	36
58	32	D	36
94	32	D	36
157	30	D	36
157	31	D	36
157	32	D	36
157	33	D	36
158	30	D	36
279	32	D	36
288	32	V	36
288	33	V	36
312	33	D	36
312	9	V	36
313	30	V	36
314	30	D	36
314	32	D	36
315	29	V	36
316	20	D	36
317	25	V	36
317	29	V	36
58	29	D	37
58	28	V	37
90	31	D	37
114	32	D	37
114	29	D	37
207	32	V	37
247	29	D	37
318	20	D	37
318	32	D	37
318	12	D	37
319	25	V	37
320	5	V	37
321	29	V	37
1	34	U	38
1	36	U	38
1	35	U	38
58	31	V	38
58	35	D	38
85	36	V	38
85	35	V	38
85	34	V	38
144	32	V	38
291	30	V	38
322	25	V	38
323	29	V	38
323	8	D	38
324	33	V	38
325	35	D	38
326	34	V	38
326	35	V	38
326	36	V	38
58	34	V	39
58	36	V	39
286	35	V	39
327	35	D	39
329	34	D	39
329	36	D	39
329	35	D	39
330	27	D	39
331	29	D	39
332	34	D	39
333	34	D	39
334	36	D	39
334	30	D	39
334	35	D	39
334	34	V	39
335	29	V	39
335	8	V	39
335	35	D	39
335	30	V	39
336	36	V	39
336	25	V	39
279	35	V	40
279	34	D	40
286	32	V	40
327	30	V	40
337	34	V	40
338	35	V	40
1	38	U	41
1	39	U	41
1	37	U	41
58	37	D	41
58	39	D	41
85	37	V	41
85	38	V	41
85	39	V	41
94	34	D	41
94	35	D	41
114	34	D	41
114	35	D	41
114	36	D	41
127	38	V	41
278	35	D	41
278	38	D	41
330	11	D	41
330	7	D	41
330	9	D	41
339	34	V	41
339	25	V	41
340	9	V	41
341	36	V	41
341	34	V	41
341	32	V	41
341	31	V	41
341	30	V	41
341	35	D	41
341	33	D	41
342	38	V	41
344	36	V	41
345	38	V	41
56	34	D	42
56	37	V	42
84	30	D	42
84	35	D	42
84	37	D	42
84	39	D	42
90	38	D	42
95	39	D	42
95	38	D	42
95	36	D	42
95	35	D	42
95	34	D	42
172	38	D	42
258	38	D	42
259	33	V	42
346	8	D	42
346	34	V	42
346	25	V	42
346	29	V	42
347	34	V	42
347	29	D	42
348	34	D	42
348	38	V	42
349	37	V	42
350	29	V	42
351	38	V	42
351	35	D	42
351	34	V	42
351	29	V	42
352	31	V	42
90	37	D	43
114	39	D	43
353	38	D	43
353	39	V	43
353	37	D	43
354	38	V	43
354	39	V	43
354	37	V	43
355	25	V	43
355	29	V	43
356	34	D	43
356	37	V	43
356	38	V	43
356	35	D	43
356	39	D	43
356	36	D	43
356	29	V	43
357	6	D	43
357	0	D	43
357	18	D	43
358	34	V	43
358	38	V	43
359	32	D	43
360	28	D	43
360	29	D	43
360	34	D	43
360	37	D	43
360	39	D	43
360	30	D	43
1	40	U	44
1	41	U	44
85	41	V	44
85	40	V	44
265	34	V	44
359	39	D	44
361	38	D	44
361	35	D	44
362	35	V	44
363	40	V	44
364	34	V	44
365	34	V	44
365	35	V	44
365	29	V	44
366	35	V	44
58	40	V	45
94	37	D	45
94	38	D	45
114	41	D	45
284	38	V	45
367	38	V	45
368	5	V	45
369	38	D	45
370	35	D	45
370	29	V	45
371	41	V	45
372	38	V	45
373	36	V	45
231	33	V	46
332	40	D	46
374	34	V	46
375	38	V	46
377	38	D	46
377	37	D	46
359	37	D	47
359	23	D	47
378	37	V	47
379	38	V	47
379	34	V	47
380	20	D	47
380	25	V	47
380	28	D	47
380	34	V	47
381	38	V	47
382	23	V	47
382	29	V	47
48	18	V	48
383	29	V	48
384	29	D	48
385	38	V	48
387	35	D	48
387	38	V	48
388	23	D	48
388	34	V	48
389	38	D	48
390	29	V	48
390	35	D	48
391	34	V	48
392	34	V	48
393	38	V	48
1	44	U	49
1	42	U	49
1	43	U	49
56	44	V	49
85	42	V	49
85	44	V	49
94	43	D	49
95	42	D	49
95	44	D	49
144	42	V	49
278	42	D	49
359	30	V	49
381	44	V	49
394	40	V	49
394	25	D	49
395	40	D	49
397	43	D	49
397	23	V	49
398	43	V	49
398	34	V	49
399	44	V	49
400	38	V	49
1	46	U	50
1	45	U	50
28	8	D	50
58	46	V	50
58	42	D	50
58	41	D	50
58	43	V	50
85	46	V	50
85	45	V	50
128	45	V	50
128	46	V	50
161	44	V	50
161	32	D	50
161	37	D	50
161	38	V	50
161	40	D	50
172	43	D	50
187	29	V	50
187	7	V	50
187	45	V	50
187	30	D	50
279	45	D	50
310	40	D	50
391	40	V	50
401	44	V	50
401	42	D	50
401	41	D	50
401	40	D	50
402	43	V	50
403	34	D	50
14	47	U	51
198	47	V	51
252	34	V	51
252	47	V	51
279	47	D	51
307	37	D	51
332	46	D	51
332	45	D	51
401	46	D	51
404	12	V	51
404	15	V	51
405	43	V	51
406	44	D	51
407	44	V	51
408	5	V	51
409	44	D	51
411	29	V	51
411	38	V	51
412	44	V	51
412	45	V	51
413	44	V	51
414	34	V	51
414	29	D	51
1	48	U	52
58	45	D	52
58	48	D	52
72	23	D	52
85	47	V	52
85	48	V	52
128	42	V	52
278	47	D	52
333	38	V	52
415	38	V	52
416	47	V	52
417	47	V	52
417	42	D	52
417	45	D	52
417	44	D	52
418	34	V	52
419	38	V	52
419	34	V	52
420	43	D	52
421	47	V	52
422	45	V	52
423	48	V	52
424	42	D	52
424	47	D	52
425	43	V	52
425	42	V	52
426	38	V	52
427	38	V	53
428	2	D	53
429	34	D	53
429	0	V	53
429	21	D	53
429	44	V	53
429	25	D	53
429	23	D	53
430	38	V	53
431	38	V	53
432	38	V	53
433	48	D	53
433	45	D	53
434	38	V	53
435	23	V	53
436	44	V	53
436	38	V	53
437	48	V	53
438	29	V	53
438	38	V	53
439	44	V	53
439	47	V	53
439	38	V	53
440	42	D	53
440	48	V	53
440	43	V	53
75	45	V	54
75	40	V	54
75	38	V	54
75	47	V	54
75	46	V	54
207	42	D	54
207	44	D	54
381	47	D	54
381	48	V	54
441	38	V	54
1	50	U	55
1	49	U	55
75	43	V	55
75	34	V	55
157	47	D	55
157	46	D	55
157	43	D	55
207	50	D	55
207	49	D	55
278	50	D	55
279	50	V	55
443	38	V	55
444	38	D	55
445	38	V	55
446	38	V	55
447	8	V	55
448	43	V	55
449	38	V	55
450	44	V	55
451	38	V	55
452	21	D	55
453	38	V	55
454	44	D	55
454	47	D	55
454	38	V	55
454	34	D	55
455	38	V	55
456	50	D	55
456	43	D	55
457	38	V	55
458	38	V	55
459	50	V	55
17	38	V	56
58	44	D	56
94	50	D	56
157	50	D	56
157	49	D	56
157	48	D	56
286	50	V	56
352	48	V	56
381	50	V	56
401	50	V	56
401	49	V	56
401	48	V	56
401	47	V	56
401	45	D	56
460	7	V	56
460	8	V	56
461	50	D	56
462	50	D	56
462	44	V	56
462	34	V	56
462	16	D	56
462	25	D	56
463	48	D	56
465	44	D	56
465	43	D	56
465	48	V	56
465	34	V	56
465	35	V	56
465	28	D	56
465	25	D	56
465	50	D	56
465	47	D	56
466	47	V	56
466	38	V	56
466	44	D	56
467	44	V	56
468	44	V	56
1	52	U	57
1	51	U	57
58	47	V	57
58	50	V	57
58	52	D	57
58	51	D	57
85	52	V	57
144	50	D	57
158	50	D	57
161	48	V	57
161	50	V	57
161	34	D	57
162	38	V	57
258	50	D	57
373	51	D	57
386	38	V	57
439	29	V	57
439	28	V	57
439	20	D	57
439	43	D	57
439	45	D	57
439	41	D	57
448	42	V	57
470	38	V	57
471	38	V	57
472	44	V	57
473	44	V	57
474	50	V	57
474	38	V	57
475	20	D	57
475	44	D	57
73	47	V	58
73	50	V	58
87	49	V	58
114	52	D	58
114	51	D	58
172	51	D	58
278	51	D	58
337	29	V	58
337	38	D	58
439	30	V	58
439	46	D	58
450	47	D	58
456	51	D	58
476	44	D	58
476	33	V	58
476	26	D	58
477	52	V	58
478	50	V	58
479	17	V	58
479	26	V	58
479	33	D	58
479	37	V	58
480	38	D	58
481	51	V	58
482	38	V	58
482	50	V	58
15	53	U	59
128	51	V	59
128	53	V	59
144	51	V	59
284	53	D	59
483	52	V	59
483	51	V	59
484	51	D	59
484	50	D	59
485	47	D	59
485	30	D	59
485	45	D	59
486	38	V	59
487	50	V	59
488	45	D	59
488	29	V	59
84	53	D	60
85	53	V	60
439	42	V	60
439	49	D	60
439	23	D	60
489	38	V	60
490	48	V	60
491	49	D	60
491	45	V	60
491	52	D	60
492	1	V	60
492	52	V	60
493	41	D	60
493	51	D	60
494	51	D	61
495	50	V	61
495	47	D	61
114	53	D	62
172	52	D	62
172	53	D	62
185	50	V	62
266	0	V	62
266	29	V	62
266	48	V	62
278	53	D	62
381	52	V	62
464	16	D	62
496	5	V	62
497	50	V	62
498	4	V	62
498	11	D	62
498	1	D	62
499	44	D	62
499	48	V	62
499	47	D	62
499	7	V	62
500	16	D	62
500	9	D	62
500	18	D	62
501	38	V	62
502	50	V	62
1	55	U	63
1	59	U	63
1	54	U	63
1	60	U	63
1	56	U	63
1	58	U	63
1	57	U	63
58	54	V	63
58	56	D	63
85	54	V	63
85	56	V	63
85	55	V	63
89	50	V	63
158	54	D	63
161	55	D	63
161	60	D	63
278	57	D	63
278	59	D	63
287	48	D	63
287	51	D	63
307	43	V	63
343	38	V	63
376	34	V	63
417	54	D	63
417	55	D	63
417	59	D	63
417	58	D	63
417	57	V	63
417	56	D	63
439	25	V	63
439	50	D	63
439	36	D	63
503	45	D	63
503	50	V	63
504	38	V	63
504	58	D	63
505	38	D	63
505	52	V	63
506	57	D	63
506	59	D	63
507	38	V	63
507	58	D	63
507	54	V	63
507	57	V	63
16	61	U	64
94	59	D	64
94	57	D	64
94	55	D	64
128	57	V	64
128	55	V	64
128	59	V	64
263	55	V	64
278	61	D	64
284	55	D	64
509	38	V	64
510	54	D	64
510	38	D	64
510	56	D	64
510	55	V	64
510	57	V	64
510	58	D	64
510	59	D	64
510	60	V	64
510	52	V	64
511	46	V	64
511	34	V	64
511	50	V	64
512	57	D	64
512	50	D	64
513	54	V	64
514	57	V	64
515	50	V	64
515	38	D	64
515	45	V	64
516	38	V	64
517	61	V	64
518	55	D	64
518	59	D	64
519	50	V	64
519	38	V	64
94	61	D	65
172	59	D	65
172	61	D	65
175	38	V	65
263	30	D	65
263	50	D	65
381	59	V	65
381	61	V	65
412	57	V	65
412	58	V	65
412	54	V	65
412	55	D	65
520	45	V	65
520	61	D	65
522	57	D	65
522	58	D	65
523	45	D	65
523	54	D	65
524	59	V	65
525	54	V	65
526	54	V	65
527	38	V	65
528	61	D	65
528	57	V	65
528	47	D	65
529	59	V	65
529	61	D	65
529	28	V	65
529	34	D	65
90	7	D	66
172	55	D	66
299	57	V	66
299	60	D	66
325	54	D	66
463	57	D	66
508	58	D	66
510	61	V	66
530	27	D	66
532	59	V	66
532	57	V	66
533	38	V	66
534	44	V	66
535	54	D	66
535	61	D	66
535	53	D	66
535	60	D	66
535	56	D	66
536	54	D	66
537	38	V	66
539	54	V	66
539	56	D	66
539	5	V	66
540	47	V	66
541	29	D	66
541	59	V	66
541	35	D	66
541	8	V	66
541	38	D	66
541	15	V	66
541	36	D	66
541	0	V	66
542	34	V	66
543	38	V	66
543	55	V	66
544	50	V	66
58	55	V	67
58	60	D	67
286	58	V	67
289	34	D	67
289	58	D	67
289	45	V	67
289	61	V	67
289	38	D	67
289	44	V	67
545	55	D	67
545	59	D	67
545	60	D	67
545	56	D	67
546	50	V	67
546	52	V	67
547	59	V	67
548	61	D	67
58	58	V	68
58	57	V	68
75	60	V	68
322	23	D	68
322	60	V	68
549	55	V	68
549	50	V	68
550	48	V	68
550	47	V	68
550	38	V	68
551	59	V	68
552	34	D	68
552	38	V	68
554	34	V	68
555	38	V	68
1	62	U	69
1	64	U	69
1	65	U	69
1	63	U	69
70	26	D	69
70	25	D	69
70	21	D	69
70	12	V	69
114	58	D	69
114	60	D	69
114	61	D	69
114	57	D	69
114	55	D	69
128	58	V	69
161	61	V	69
278	62	D	69
299	56	V	69
439	48	D	69
439	4	D	69
439	27	V	69
535	64	D	69
535	63	D	69
535	62	V	69
556	34	D	69
556	57	V	69
556	54	D	69
556	58	D	69
557	41	V	69
557	50	V	69
557	55	V	69
558	5	V	69
559	58	V	69
560	65	V	69
561	0	V	69
562	62	V	69
562	63	V	69
563	52	V	69
564	40	V	69
564	59	V	69
564	62	V	69
564	65	V	69
75	55	V	70
75	57	V	70
85	62	V	70
85	65	V	70
85	63	V	70
90	63	D	70
94	65	D	70
114	63	D	70
114	64	D	70
161	64	V	70
161	63	V	70
161	62	V	70
172	63	D	70
172	65	D	70
263	38	V	70
349	45	V	70
412	62	D	70
412	63	D	70
439	2	V	70
439	6	D	70
439	24	D	70
510	63	D	70
510	64	V	70
510	65	V	70
535	65	D	70
537	62	V	70
537	55	D	70
565	38	V	70
565	35	D	70
565	34	D	70
565	50	V	70
565	60	V	70
565	61	V	70
565	57	D	70
566	57	V	70
566	61	V	70
567	40	V	70
567	38	D	70
567	54	V	70
567	63	D	70
568	62	V	70
568	48	D	70
569	63	V	70
569	62	V	70
570	45	V	70
571	63	V	70
572	45	V	70
58	61	V	71
75	59	V	71
80	47	D	71
80	61	V	71
417	62	V	71
417	64	D	71
439	15	V	71
439	40	D	71
439	19	D	71
439	51	D	71
439	26	D	71
439	34	D	71
573	61	V	71
573	63	D	71
575	38	V	71
575	54	V	71
576	38	D	71
577	52	V	71
577	54	V	71
578	55	V	71
578	42	V	71
579	61	V	71
579	38	V	71
580	50	V	71
580	34	D	71
580	62	V	71
1	71	U	72
1	66	U	72
1	72	U	72
1	67	U	72
1	70	U	72
1	68	U	72
1	69	U	72
58	72	D	72
58	71	D	72
58	70	D	72
58	69	V	72
58	68	D	72
58	66	D	72
84	63	D	72
279	67	V	72
279	70	V	72
279	69	V	72
439	17	V	72
439	21	D	72
439	16	D	72
439	32	V	72
439	33	D	72
439	35	D	72
439	13	D	72
439	0	D	72
439	53	D	72
439	22	D	72
574	63	D	72
574	64	V	72
581	38	V	72
582	57	V	72
582	55	V	72
582	53	D	72
583	47	V	72
583	29	D	72
583	61	D	72
585	63	V	72
586	67	V	72
586	69	D	72
586	57	D	72
586	63	D	72
587	67	V	72
588	69	V	72
589	66	V	72
589	70	V	72
589	67	V	72
589	72	V	72
589	71	V	72
589	68	V	72
589	69	V	72
590	63	D	72
58	67	V	73
94	70	D	73
94	67	D	73
128	70	V	73
128	67	V	73
265	61	D	73
316	52	V	73
389	50	D	73
535	72	V	73
535	66	D	73
591	58	V	73
591	54	D	73
591	25	V	73
591	22	V	73
591	21	V	73
591	63	V	73
592	69	V	73
593	57	D	73
594	67	D	73
594	70	D	73
594	71	D	73
595	52	V	73
596	29	D	73
596	38	V	73
67	29	D	74
67	63	D	74
381	67	V	74
381	69	V	74
597	63	D	74
597	68	D	74
597	62	D	74
598	72	V	74
598	68	D	74
599	64	D	74
599	69	V	74
599	70	D	74
599	68	D	74
599	62	V	74
600	67	V	74
600	63	D	74
600	56	D	74
600	55	D	74
601	61	V	74
602	67	D	74
603	72	V	74
603	67	V	74
604	63	V	74
605	66	D	74
605	69	V	74
606	63	V	74
606	71	V	74
607	63	V	74
286	70	V	75
608	67	D	75
608	72	D	75
609	70	V	75
609	69	V	75
610	63	V	75
610	52	V	75
610	38	V	75
611	67	V	75
611	63	V	75
1	73	U	76
1	74	U	76
128	73	V	76
157	70	D	76
343	63	V	76
381	74	V	76
405	42	V	76
456	74	D	76
510	67	V	76
510	70	V	76
510	71	D	76
510	72	D	76
510	66	V	76
510	68	D	76
510	69	V	76
599	74	D	76
599	65	D	76
613	63	V	76
614	68	D	76
614	70	D	76
614	72	D	76
614	66	D	76
614	64	D	76
615	69	V	76
616	63	V	76
617	63	V	76
617	68	V	76
617	72	D	76
618	73	D	76
619	71	D	76
619	73	V	76
620	34	D	76
620	38	V	76
1	78	U	77
1	76	U	77
1	75	U	77
1	77	U	77
68	75	V	77
161	75	V	77
259	69	V	77
510	74	V	77
510	73	D	77
589	74	V	77
589	73	V	77
599	67	D	77
599	63	V	77
599	76	D	77
614	69	V	77
614	71	D	77
614	67	D	77
621	63	V	77
622	70	V	77
622	69	V	77
622	67	V	77
623	76	V	77
624	76	V	77
625	78	V	77
625	76	V	77
625	75	V	77
625	77	V	77
626	77	V	77
627	68	D	77
627	52	V	77
627	78	V	77
627	29	D	77
627	9	D	77
627	77	D	77
627	76	V	77
627	75	V	77
627	7	V	77
84	75	D	78
89	62	V	78
90	52	V	78
114	76	D	78
114	71	D	78
145	60	V	78
172	69	V	78
172	70	D	78
172	73	D	78
178	73	D	78
278	70	D	78
278	71	D	78
278	73	D	78
278	77	D	78
510	78	D	78
510	77	D	78
510	76	D	78
599	73	V	78
620	5	D	78
627	70	D	78
628	71	D	78
628	70	D	78
630	76	V	78
630	52	V	78
631	73	V	78
632	70	D	78
633	74	D	78
633	75	V	78
633	73	V	78
634	76	V	78
128	77	V	79
172	66	D	79
299	67	V	79
599	72	V	79
599	66	V	79
599	78	D	79
599	71	V	79
599	75	D	79
635	67	D	79
635	69	V	79
635	71	D	79
636	70	D	79
636	52	V	79
637	73	V	79
638	71	V	79
638	63	D	79
638	52	V	79
638	50	V	79
638	70	V	79
638	67	V	79
1	81	U	80
1	79	U	80
1	80	U	80
1	82	U	80
278	79	D	80
278	81	D	80
548	78	D	80
548	69	D	80
548	45	D	80
548	70	D	80
548	77	D	80
548	71	D	80
548	76	D	80
639	63	V	80
639	67	V	80
640	76	V	80
641	79	V	80
642	77	V	80
643	79	V	80
643	80	V	80
644	82	V	80
279	74	V	81
417	71	V	81
417	75	D	81
417	73	V	81
417	80	V	81
417	78	D	81
417	81	D	81
429	73	V	81
429	70	V	81
429	67	D	81
625	81	V	81
625	79	V	81
625	80	V	81
625	82	V	81
644	80	V	81
644	75	V	81
645	76	D	81
645	82	D	81
645	78	D	81
645	79	D	81
645	75	D	81
645	81	D	81
645	80	D	81
646	67	V	81
646	75	V	81
647	79	V	81
185	80	V	82
185	82	V	82
211	8	D	82
211	47	V	82
211	7	D	82
648	81	V	82
649	63	V	82
650	50	D	82
650	79	V	82
651	38	V	82
18	52	V	83
67	77	D	83
128	76	V	83
172	77	D	83
316	70	V	83
417	74	D	83
417	82	D	83
417	76	V	83
652	80	V	83
653	64	V	83
654	79	D	83
654	80	V	83
654	81	V	83
654	82	V	83
656	76	V	83
657	71	V	83
114	81	D	84
127	67	V	84
157	79	D	84
157	80	D	84
658	79	V	84
658	80	D	84
658	81	V	84
660	77	V	84
661	63	D	84
661	75	D	84
662	43	D	84
662	53	V	84
662	73	V	84
662	77	V	84
662	78	V	84
37	80	V	85
352	79	V	85
429	65	V	85
429	69	V	85
429	72	V	85
484	67	D	85
635	57	D	85
663	79	V	85
664	82	V	85
664	79	V	85
665	5	V	85
666	58	V	85
666	63	V	85
666	72	D	85
666	76	D	85
666	52	D	85
666	79	D	85
666	68	D	85
666	67	V	85
667	79	V	85
667	82	V	85
668	43	V	85
669	67	V	85
669	73	D	85
669	54	D	85
670	49	V	85
670	73	V	85
670	54	V	85
1	83	U	86
1	84	U	86
1	90	U	86
1	87	U	86
1	89	U	86
1	86	U	86
1	85	U	86
1	88	U	86
84	84	D	86
84	83	D	86
84	82	D	86
84	80	D	86
84	79	D	86
84	68	D	86
84	85	D	86
84	86	D	86
128	87	V	86
128	83	V	86
128	84	V	86
144	87	D	86
144	83	V	86
161	87	D	86
161	84	V	86
161	86	V	86
252	84	D	86
278	85	D	86
278	83	D	86
284	88	D	86
417	83	D	86
417	84	D	86
417	86	V	86
417	89	D	86
450	67	V	86
450	84	D	86
450	79	D	86
536	67	D	86
536	85	D	86
536	73	D	86
599	82	D	86
599	81	D	86
599	77	V	86
599	80	D	86
625	86	V	86
625	87	V	86
625	85	V	86
625	83	V	86
625	84	V	86
625	89	V	86
625	88	V	86
638	87	V	86
638	84	V	86
638	89	V	86
671	5	V	86
672	84	D	86
673	67	D	86
673	79	V	86
673	82	V	86
674	67	V	86
675	84	V	86
676	87	V	86
676	84	V	86
676	89	V	86
676	86	V	86
677	34	V	86
678	54	D	86
678	63	V	86
679	83	V	86
680	83	D	86
680	82	D	86
157	85	D	87
157	83	D	87
157	87	D	87
157	86	D	87
279	84	D	87
381	84	V	87
417	88	D	87
417	87	D	87
417	79	V	87
599	90	V	87
599	83	D	87
654	85	V	87
654	86	V	87
654	90	D	87
654	89	V	87
654	83	V	87
654	87	V	87
654	88	V	87
654	84	D	87
681	62	V	87
682	85	V	87
682	67	V	87
682	83	D	87
682	79	V	87
683	90	D	87
683	67	D	87
684	84	V	87
684	83	D	87
685	84	V	87
685	87	V	87
685	52	V	87
685	85	V	87
686	83	V	87
686	69	V	87
687	52	V	87
687	67	V	87
688	84	D	87
688	89	V	87
689	67	V	87
689	63	D	87
279	83	D	88
417	90	V	88
681	69	V	88
681	45	V	88
688	83	D	88
688	85	D	88
688	86	D	88
688	87	D	88
690	5	V	88
691	87	V	88
691	83	V	88
599	85	D	89
599	88	V	89
692	50	D	89
692	55	D	89
692	70	D	89
693	83	V	89
693	84	D	89
693	85	D	89
694	67	V	89
695	84	V	89
696	84	V	89
697	79	V	89
698	43	V	89
698	8	D	89
699	83	V	89
699	90	V	89
699	89	D	89
19	91	U	90
58	87	D	90
58	91	D	90
91	87	D	90
94	84	D	90
94	89	D	90
161	91	V	90
172	87	D	90
172	84	D	90
484	84	V	90
625	91	V	90
676	91	V	90
700	83	V	90
702	38	V	90
702	2	V	90
702	27	V	90
702	83	V	90
702	84	V	90
703	85	V	90
703	83	V	90
704	77	V	90
705	85	V	90
706	85	D	90
707	83	D	90
707	84	V	90
1	95	U	91
1	94	U	91
1	96	U	91
1	93	U	91
20	92	U	91
58	93	V	91
58	94	D	91
58	95	V	91
58	85	D	91
58	84	D	91
68	95	V	91
90	83	V	91
91	95	V	91
91	85	V	91
91	79	V	91
91	63	D	91
91	50	D	91
108	93	D	91
114	91	D	91
301	95	V	91
456	92	V	91
536	92	V	91
536	63	D	91
625	96	V	91
625	95	V	91
625	94	V	91
625	93	V	91
625	92	V	91
697	96	V	91
697	85	V	91
701	95	V	91
701	93	V	91
708	85	V	91
709	85	D	91
710	85	V	91
710	83	V	91
711	92	D	91
712	92	D	91
[truncated: 27,749 more rows]
