# Supplementary material for: Network-Driven Reputation in Online Scientific Communities
Source: PLoS One. 2014 Dec 2;9(12):e112022. doi: 10.1371/journal.pone.0112022 (PMC4251832; doi:10.1371/journal.pone.0112022)
Supplement: Data S1 — Datasets. (ZIP) [file pone.0112022.s001.zip › EF_metadata-QRC.dat]

# paper metadata file where only papers uploaded after 6th July are stored with their new and old IDs
# days is the number of days between the submission date and 6th July 2010
# ID	full_ID		date		days	submitterID	submitter name	authors		title
0	1007.1631	12/07/2010	6	1	Matúš Medo	Dario Maldarella, Lorenzo Pareschi	Price dynamics in financial markets: a kinetic approach
1	1007.0431	12/07/2010	6	1	Matúš Medo	Dirk Helbing, Attila Szolnoki, Matjaz Perc, Gyorgy Szabo	Punish, but not too hard: How costly punishment spreads in the spatial public goods game
2	1006.5731	12/07/2010	6	1	Matúš Medo	Jukka-Pekka Onnela, Daniel J. Fenn, Stephen Reid, Mason A. Porter, Peter J. Mucha, Mark D. Fricker, Nick S. Jones	Taxonomies of Networks
3	1006.5921	12/07/2010	6	1	Matúš Medo	Mehdi Lallouache, Anirban Chakraborti, Bikas K. Chakrabarti	Kinetic exchange models for social opinion formation
4	1007.0515	12/07/2010	6	1	Matúš Medo	Pranav Dandekar, Ashish Goel, Ramesh Govindan, Ian Post	Liquidity in Credit Networks: A Little Trust Goes a Long Way
5	1007.1330	12/07/2010	6	1	Matúš Medo	Claudio J. Tessone, Markus M. Geipel, F. Schweitzer	Sustainable growth in complex networks
6	ep1007.0001	14/07/2010	8	15	vladimir	Bernard C. Beaudreau, Vladimir N. Pokrovskii	On the energy content of a money unit
7	1007.2818	19/07/2010	13	1	Matúš Medo	Dirk Helbing	Pluralistic Modeling of Complex Systems
8	1007.2593	19/07/2010	13	1	Matúš Medo	Michael Kearns, Alex Kulesza, Yuriy Nevmyvaka	Empirical Limitations on High Frequency Trading Profitability
9	1007.2545	19/07/2010	13	1	Matúš Medo	Kimmo Kaski	Social Complexity: can it be analyzed and modelled?
10	1007.1706	19/07/2010	13	1	Matúš Medo	Thorsten Schmidt, Jerzy Zabczyk	CDO term structure modelling with Levy processes and the relation to market models
11	1007.2650	19/07/2010	13	1	Matúš Medo	Qunzhi Zhang, Didier Sornette	Predicted and Verified Deviation from Zipf's Law in Growing Social Networks
12	1007.2968	22/07/2010	16	1	Matúš Medo	Leunglung Chan, Eckhard Platen	Exact Pricing and Hedging Formulas of Long Dated Variance Swaps under a $3/2$ Volatility Model
13	1007.3362	22/07/2010	16	1	Matúš Medo	Antonis Papapantoleon, David Skovmand	Picard approximation of stochastic differential equations and application to LIBOR models
14	1007.3680	22/07/2010	16	1	Matúš Medo	Ciro Cattuto, Wouter Van den Broeck, Alain Barrat, Vittoria Colizza, Jean-François Pinton, Alessandro Vespignani	Dynamics of person-to-person interactions from distributed RFID sensor networks
15	ep1007.0002	24/07/2010	18	25	gocadog	Godfrey Cadogan	Canonical Representation of Option Prices and Greeks with Implications for Market Timing
16	1007.4113	26/07/2010	20	1	Matúš Medo	Zhen Wang, Matjaz Perc	Aspiring to the fittest and promotion of cooperation in the prisoner's dilemma game
17	1007.4104	26/07/2010	20	1	Matúš Medo	Thomas Maillart, Didier Sornette, Stefan Frei, Thomas Duebendorfer, Alexander Saichev	Quantification of deviations from rationality with heavy-tails in human dynamics
18	1007.4177	26/07/2010	20	1	Matúš Medo	Gerardo Iñiguez, Rafael A. Barrio, János Kertész, Kimmo K. Kaski	Modelling opinion formation driven communities in social networks
19	1007.3601	29/07/2010	23	1	Matúš Medo	J. N. Leaw, S. A. Cheong	Strategic Insights From Playing the Quantum Tic-Tac-Toe
20	1007.4437	29/07/2010	23	1	Matúš Medo	Katsuhiro Nishinari, Mitsuru Iwamura, Yukiko Umeno Saito, Tsutomu Watanabe	Bubble burst as jamming phase transition
21	1007.4440	29/07/2010	23	1	Matúš Medo	Peng Wang, Tao Zhou, Xiao-Pu Han, Bing-Hong Wang	Modeling correlated human dynamics
22	1007.5391	03/08/2010	28	1	Matúš Medo	Michael Mäs, Andreas Flache, Dirk Helbing	Individualization as driving force of clustering phenomena in humans
23	1007.5074	03/08/2010	28	1	Matúš Medo	Victor M. Yakovenko	Statistical mechanics approach to the probability distribution of money
24	1007.5274	03/08/2010	28	1	Matúš Medo	Achilles D. Speliotopoulos	Volatilities That Change with Time: The Temporal Behavior of the Distribution of Stock-Market Prices
25	1008.0065	03/08/2010	28	1	Matúš Medo	Francesco Piazza	A simple Monte Carlo model for crowd dynamics
26	1007.5328	03/08/2010	28	1	Matúš Medo	Krzysztof Malarz, Vikas Chandra, Eve Mitleton-Kelly, Krzysztof Kulakowski	Probabilistic spreading of information in a spatial network
27	1008.0042	03/08/2010	28	1	Matúš Medo	Jin-Li Guo	Weblog patterns and human dynamics with decreasing interest
28	1008.0160	03/08/2010	28	1	Matúš Medo	Yong-Ping Ruan, Wei-Xing Zhou	Long-term correlations and multifractal nature in the intertrade durations of a liquid Chinese stock and its warrant
29	1008.0758	06/08/2010	31	1	Matúš Medo	Carmen Pellicer-Lostao, Ricardo Lopez-Ruiz	A Chaotic Approach to Market Dynamics
30	1008.1414	10/08/2010	35	1	Matúš Medo	Michele Tumminello, Salvatore Miccichè, Fabrizio Lillo, Jyrki Piilo, Rosario N. Mantegna	Statistically validated networks in bipartite complex systems
31	1008.1253	10/08/2010	35	1	Matúš Medo	Daniel M. Romero, Wojciech Galuba, Sitaram Asur, Bernardo A. Huberman	Influence and Passivity in Social Media
32	1008.1108	10/08/2010	35	1	Matúš Medo	Pavel V. Shevchenko	Calculation of aggregate loss distributions
33	1008.1276	10/08/2010	35	1	Matúš Medo	Siddharth Suri, Duncan J. Watts	Cooperation and Contagion in Web-Based, Networked Public Goods Experiments
34	1008.2179	13/08/2010	38	1	Matúš Medo	Victor M. Yakovenko	Statistical mechanics of money, debt, and energy consumption
35	1008.1846	13/08/2010	38	1	Matúš Medo	Hector Zenil, Jean-Paul Delahaye	An algorithmic information-theoretic approach to the behaviour of financial markets
36	1008.2104	13/08/2010	38	1	Matúš Medo	Stefan Gerhold	Moment Explosion in the LIBOR Market Model
37	1008.1815	16/08/2010	41	1	Matúš Medo	Luis Enrique Correa Rocha, Petter Holme	The network organisation of consumer complaints
38	ep1008.0002	16/08/2010	41	1	Matúš Medo	Lewis L. Smith	Wither complexity?
39	1008.2226	16/08/2010	41	1	Matúš Medo	Steven N. Evans, Alexandru Hening	Non-existence of Markovian time dynamics for graphical models of correlated default
40	1008.3083	19/08/2010	44	1	Matúš Medo	J. C. González-Avella, V. M. Eguíluz, M. Marsili, F. Vega-Redondo, M. San Miguel	Threshold learning dynamics in social networks
41	1008.2421	19/08/2010	44	1	Matúš Medo	Jeff Hamrick, Yifei Huang, Constantinos Kardaras, Murad Taqqu	Maximum penalized quasi-likelihood estimation of the diffusion function
42	1008.3746	24/08/2010	49	1	Matúš Medo	Takashi Shinzato, Muneki Yasuda	Belief Propagation Algorithm for Portfolio Optimization Problems
43	1008.3718	24/08/2010	49	1	Matúš Medo	William T. Shaw	Monte Carlo Portfolio Optimization for General Investor Risk-Return Objectives and Arbitrary Return Distributions: a Solution for Long-only Portfolios
44	1008.3893	24/08/2010	49	1	Matúš Medo	Antonios Garas, Panos Argyrakis, Celine Rozenblat, Marco Tomassini, Shlomo Havlin	Worldwide spreading of economic crisis
45	1008.3982	25/08/2010	50	1	Matúš Medo	Peng Wang, Ting Lei, Chi Ho Yeung, Bing-hong Wang	Heterogenous Human Dynamics in Intra and Inter-day Time Scale
46	1008.3926	25/08/2010	50	1	Matúš Medo	Brian Karrer, M. E. J. Newman	Stochastic blockmodels and community structure in networks
47	1008.3840	26/08/2010	51	29	Yuri Kuperin	Yu.A.Kuperin, M.M.Morozova	Statistical and Multifractal Properties of the Time Series Generated by a Modified Minority Game
48	1008.4324	27/08/2010	52	1	Matúš Medo	Stefan Thurner, Rudolf Hanel	Peer-review in a world with rational scientists: Toward selection of the average
49	1008.4705	30/08/2010	55	1	Matúš Medo	Riccardo Boero, Giangiacomo Bravo, Flaminio Squazzoni	Trust and Partner Selection in Social Networks: An Experimentally Grounded Model
50	1008.4686	30/08/2010	55	1	Matúš Medo	David W. Hogg, Jo Bovy, Dustin Lang	Data analysis recipes: Fitting a model to data
51	1008.5055	01/09/2010	57	1	Matúš Medo	Masaaki Fukasawa	Normalization for Implied Volatility
52	1008.4820	01/09/2010	57	1	Matúš Medo	Christina Aperjis, Bernardo A. Huberman, Fang Wu	Human Speed-Accuracy Tradeoffs in Search
53	1002.0934	03/09/2010	59	30	snarska	Zdzisław Burda, Andrzej Jarosz, Maciej A. Nowak, Małgorzata Snarska	A Random Matrix Approach to VARMA Processes
54	1009.0972	07/09/2010	63	1	Matúš Medo	Sitabhra Sinha	Are large complex economic systems unstable ?
55	1009.1100	07/09/2010	63	1	Matúš Medo	Rémy Chicheportiche, Jean-Philippe Bouchaud	The joint distribution of stock returns is not elliptical
56	1009.0638	07/09/2010	63	1	Matúš Medo	T.S. Evans	Clique Graphs and Overlapping Communities
57	1009.1105	07/09/2010	63	1	Matúš Medo	S. Drozdz, J. Kwapien, J. Speth	Coherent Patterns in Nuclei and in Financial Markets
58	1009.1017	07/09/2010	63	1	Matúš Medo	Przemysław Gawroński, Krzysztof Kułakowski	Crowd dynamics - being stuck
59	1009.0769	07/09/2010	63	1	Matúš Medo	Songzi Du, Yair Livne	Chaos and Unraveling in Matching Markets
60	1009.0574	07/09/2010	63	1	Matúš Medo	G.J. Peterson, S. Pressé, K.A. Dill	Nonuniversal power law scaling in the probability distribution of scientific citations
61	0909.3244	08/09/2010	64	31	Baldovin	Fulvio Baldovin, Dario Bovina, Francesco Camana, Attilio L. Stella	Modeling the non-Markovian, non-stationary scaling dynamics of financial markets
62	1009.2054	13/09/2010	69	1	Matúš Medo	Bo Yang, Jiming Liu	Multiplex Structures: Patterns of Complexity in Real-World Networks
63	1009.1498	13/09/2010	69	1	Matúš Medo	Ricardo Lopez-Ruiz, Hector Mancini, Xavier Calbet	A Statistical Measure of Complexity
64	1009.1269	13/09/2010	69	1	Matúš Medo	Zongxia Liang, Lin He, Jiaoling Wu	Optimal Dividend and reinsuranbc3ce strategy of a Property Insurance Company under Catastrophe Risk
65	1009.1446	13/09/2010	69	1	Matúš Medo	Aseem Brahma, Sanmay Das, Malik Magdon-Ismail	Comparing Prediction Market Structures, With an Application to Market Making
66	1009.2782	16/09/2010	72	1	Matúš Medo	Jin Feng, Jean-Pierre Fouque, Rohini Kumar	Small-time asymptotics for fast mean-reverting stochastic volatility models
67	1009.2928	16/09/2010	72	1	Matúš Medo	Jean-Philippe Bouchaud	The endogenous dynamics of markets: price impact and feedback loops
68	1009.2913	16/09/2010	72	1	Matúš Medo	Filippo Radicchi, José J. Ramasco, Santo Fortunato	Information filtering in complex weighted networks
69	1009.2329	16/09/2010	72	1	Matúš Medo	Gabriele La Spada, J. Doyne Farmer, Fabrizio Lillo	Tick size and price diffusion
70	1009.2743	16/09/2010	72	1	Matúš Medo	S.Cordier, L.Pareschi, C.Piatecki	Mesoscopic modelling of financial markets
71	1009.2696	16/09/2010	72	1	Matúš Medo	Frantisek Slanina	A contribution to the systematics of stochastic volatility models
72	1009.2643	16/09/2010	72	1	Matúš Medo	Gerardo Iñiguez, János Kertész, Kimmo K. Kaski, R. A. Barrio	Phase change in an opinion-dynamics model with separation of time scales
73	1009.3479	20/09/2010	76	1	Matúš Medo	Peter Ove Christensen, Kasper Larsen	Incomplete Continuous-time Securities Markets with Stochastic Income Volatility
74	1009.3099	20/09/2010	76	1	Matúš Medo	Nuno A. M. Araújo, José S. Andrade, Hans J. Herrmann	Tactical Voting in Plurality Elections
75	1009.3499	21/09/2010	77	1	Matúš Medo	Myunghwan Kim, Jure Leskovec	Multiplicative Attribute Graph Model of Real-World Networks
76	1009.3760	21/09/2010	77	1	Matúš Medo	Damiano Brigo, Claudio Nordio	Liquidity-adjusted Market Risk Measures with Stochastic Holding Period
77	1009.3638	21/09/2010	77	1	Matúš Medo	Nikolaus Rab, Richard Warnung	Scaling portfolio volatility and calculating risk contributions in the presence of serial cross-correlations
78	1009.3753	21/09/2010	77	1	Matúš Medo	Yu Feng, Matus Medo, Liang Zhang, Yi-Cheng Zhang	Transaction fees and optimal rebalancing in the growth-optimal portfolio
79	1009.4489	24/09/2010	80	1	Matúš Medo	Franco Ruzzenenti, Diego Garlaschelli, Riccardo Basosi	Complex Networks and Symmetry II: Reciprocity andbcd Evolution of World Trade
80	1009.2646	24/09/2010	80	1	Matúš Medo	Ioannis Psorakis, Stephen Roberts, Ben Sheldon	Efficient Bayesian Community Detection using Non-negative Matrix Factorisation
81	1009.4211	24/09/2010	80	1	Matúš Medo	J. E. Figueroa-López, R. Gong, C. Houdré	Small-time expansions of the distributions, densities, and option prices of stochastic volatility models with Lévy jumps
82	1009.4383	24/09/2010	80	1	Matúš Medo	Arun S. Maiya, Tanya Y. Berger-Wolf	Expansion and Search in Networks
83	1009.5800	30/09/2010	86	1	Matúš Medo	Yiting Zhang, Gladys Hui Ting Lee, Jian Cheng Wong, Jun Liang Kok, Manamohan Prusty, Siew Ann Cheong	Will the US Economy Recover in 2010? A Minimal Spanning Tree Study
84	1009.4785	30/09/2010	86	1	Matúš Medo	Romain Allez, Jean-Philippe Bouchaud	Individual and collective stock dynamics: intra-day seasonalities
85	1009.5830	30/09/2010	86	1	Matúš Medo	João P. da Cruz, Pedro G. Lind	Self-organized criticality in a network of economic agents with finite consumption
86	1009.4797	30/09/2010	86	1	Matúš Medo	A.P. Masucci, A. Kalampokis, V.M. Eguíluz, E. Hernández-García	Extracting directed information flow networks: an application to genetics and semantics
87	1009.4835	30/09/2010	86	1	Matúš Medo	Vincenzo Liberatore	Financial LPPL Bubbles with Mean-Reverting Noise in the Frequency Domain
88	1009.4886	30/09/2010	86	1	Matúš Medo	El Hadj Aly Dia	Error bounds for small jumps of Lévy processes
89	1009.5499	30/09/2010	86	1	Matúš Medo	D. Maldarella, L. Pareschi	Kinetic models for socio-economic dynamics of speculative markets
90	1009.5075	30/09/2010	86	1	Matúš Medo	Gani Aldashev, Timoteo Carletti, Simone Righi	Adaptive Expectations, Confirmatory Bias, and Informational Efficiency
91	ep1010.0001	04/10/2010	90	35	yanbo	Antonis Sidiropoulos	Generalized Hirsch h-index for disclosing latent facts in citation networks
92	1010.0027	05/10/2010	91	36	hlamba	Harbir Lamba	How sensitive are equilibrium pricing models to real-world distortions?
93	1010.0436	05/10/2010	91	1	Matúš Medo	Chaoming Song, Tal Koren, Pu Wang, Albert-László Barabási	Modeling the scaling properties of human mobility
94	1010.0410	05/10/2010	91	1	Matúš Medo	Jiankui He, Michael W. Deem	Structure and Response in the World Trade Network
95	1009.5403	05/10/2010	91	1	Matúš Medo	Christina Aperjis, Bernardo A. Huberman	Social Attention and the Provider's Dilemma
96	1010.0431	05/10/2010	91	1	Matúš Medo	M. Rosvall, C. T. Bergstrom	Multilevel compression of random walks on networks reveals hierarchical organization in large integrated systems
97	1009.4587	06/10/2010	92	1	Matúš Medo	Yu.A. Kuperin, P.A. Poloskov	Analytical and Numerical Approaches to Pricing the Path-Dependent Options with Stochastic Volatility
98	1009.5495	06/10/2010	92	1	Matúš Medo	Yu.A.Kuperin, P.A.Poloskov	American Options Pricing under Stochastic Volatility: Approximation of the Early Exercise Surface and Monte Carlo Simulations
99	1010.1646	11/10/2010	97	1	Matúš Medo	Claudio Castellano, Romualdo Pastor-Satorras	Thresholds for epidemic spreading in networks
100	1010.0829	11/10/2010	97	1	Matúš Medo	Edward Hoyle	Information-based models for finance and insurance
101	1010.1413	11/10/2010	97	1	Matúš Medo	Yong Tao	Competitive market for multiple firms and economic crisis
102	1010.2173	13/10/2010	99	1	Matúš Medo	D. Lande, A. Snarskii, M. Zhenirovskyy	Complex network model of the phase transition on the wealth distributions - from Pareto to the society without middle class
103	1010.1514	13/10/2010	99	1	Matúš Medo	C. Lagorio, M. Dickison, F. Vazquez, L. A. Braunstein, P. A. Macri, M. V. Migueles, S. Havlin, H. E.	Quarantine generated phase transition in epidemic spreading
104	1010.2061	13/10/2010	99	1	Matúš Medo	Roumen Tsekov	Brownian markets
105	1010.1705	13/10/2010	99	1	Matúš Medo	Xiao-Ke Xu, Jie Zhang, Michael Small	Rich-club connectivity dominates assortativity and transitivity of complex networks
106	1010.2048	13/10/2010	99	1	Matúš Medo	Gabjin Oh, Cheoljun Eom, Fengzhong Wang, Woo-Sung Jung, H. Eugene Stanley, Seunghwan Kim	Statistical Properties of Cross-Correlation in the Korean Stock Market
107	1010.2184	13/10/2010	99	1	Matúš Medo	L. Spadafora, G. P. Berman, F. Borgonovi	Do your volatility smiles take care of extreme events?
108	1010.3171	19/10/2010	105	1	Matúš Medo	Raj Kumar Pan, Mikko Kivelä, Jari Saramäki, Kimmo Kaski, János Kertész	Using explosive percolation in analysis of real-world networks
109	1010.3547	19/10/2010	105	1	Matúš Medo	Daniele Vilone, Angel Sánchez, Jesús Gómez-Gardeñes	Random Topologies and the emergence of cooperation: the role of short-cuts
110	1010.2634	19/10/2010	105	1	Matúš Medo	Raj Kumar Pan, Sitabhra Sinha	The statistical laws of popularity: Universal properties of the box office dynamics of motion pictures
111	1010.2521	19/10/2010	105	1	Matúš Medo	Dirk Helbing, Anders Johansson	Cooperation, Norms, and Revolutions: A Unified Game-Theoretical Approach
112	1010.3003	19/10/2010	105	1	Matúš Medo	Johan Bollen, Huina Mao, Xiao-Jun Zeng	Twitter mood predicts the stock market
113	1010.3401	19/10/2010	105	1	Matúš Medo	Bikas K. Chakrabarti, Anirban Chakraborti	Fifteen Years of Econophysics Research
114	1010.2576	19/10/2010	105	1	Matúš Medo	Nikolai Dokuchaev	On detecting the dependence of time series
115	1010.3541	19/10/2010	105	1	Matúš Medo	Peng Wang, Xiao-Yi Xie, Chi Ho Yeung, Bing-Hong Wang	Heterogenous scaling in interevent time of on-line bookmarking
116	1010.4098	25/10/2010	111	1	Matúš Medo	Hua-Wei Shen, Xue-Qi Cheng	Spectral methoedads for the detection of network community structure: a comparative analysis
117	1010.4702	25/10/2010	111	1	Matúš Medo	D. Liu, H. Wang, P. Van Mieghem	Spectral Perturbation and Reconstructability of Complex Networks
118	1010.4062	25/10/2010	111	1	Matúš Medo	D. De Martino, S. Bradde, L. Dall'Asta, M. Marsili	Topology-Induced Inverse Phase Transitions
119	1010.4226	25/10/2010	111	1	Matúš Medo	Khalil al Dayri, Emmanuel Bacry, Jean-Francois Muzy	The nature of price returns during periods of high market activity
120	1010.4406	25/10/2010	111	1	Matúš Medo	Gareth W. Peters, Aaron D. Byrnes, Pavel V. Shevchenko	Impact of Insurance for Operational Risk: Is it worthwhile to insure or be insured for severe losses?
121	ep1010.0002	28/10/2010	114	8	franckraynaud	Delphine Lautier, Franck Raynaud	Statistical properties of derivatives: a journey in term structures
122	1006.2489	28/10/2010	114	37	Dmitry Vinogradov	Dmitry V. Vinogradov	Cumulant Approach of Arbitrary Truncated Levy Flight
123	1010.4831	29/10/2010	115	1	Matúš Medo	B. Dupoyet, H.R. Fiebig, D.P. Musgrove	Replicating financial market dynamics with a simple self-organized critical lattice model
124	1010.4990	29/10/2010	115	1	Matúš Medo	Jean Jacod, Viktor Todorov	Do price and volatility jump together?
125	1010.5829	29/10/2010	115	1	Matúš Medo	Jianxi Gao, Sergey V. Buldyrev, Shlomo Havlin, H. Eugene Stanley	Robustness of a Network of Networks
126	1010.4989	29/10/2010	115	1	Matúš Medo	J. Kallsen, J. Muhle-Karbe	On using shadow prices in portfolio optimization with transaction costs
127	1010.5771	29/10/2010	115	1	Matúš Medo	Attila Szolnoki, Matjaz Perc	Reward and cooperation in the spatial public goods game
128	1010.6026	29/10/2010	115	1	Matúš Medo	Delphine Lautier, Franck Raynaud	Statistical properties of derivatives: a journey in term structures
129	1010.5136	29/10/2010	115	1	Matúš Medo	Frederic Abergel, Aymen Jedidi	A Mathematical Approach to Order Book Modeling
130	1010.5478	29/10/2010	115	1	Matúš Medo	Åke Brännström, Thilo Gross, Bernd Blasius, Ulf Dieckmann	Consequences of fluctuating group size for the evolution of cooperation
131	1011.0458	03/11/2010	120	1	Matúš Medo	Wanfeng Yan, Ryan Woodard, Didier Sornette	Leverage Bubble
132	1010.5810	03/11/2010	120	1	Matúš Medo	Michal Barski	Quantile hedging for multiple assets derivatives
133	1011.0234	03/11/2010	120	1	Matúš Medo	Jia Shao, Sergey V. Buldyrev, Shlomo Havlin, H. Eugene Stanley	Cascade of failures in coupled network systems with multiple support-dependent relations
134	ep1011.0001	09/11/2010	126	38	Christopher Zapart	Christopher Zapart	Low-entropy trading
135	1011.1011	10/11/2010	127	1	Matúš Medo	Iacopo Mastromatteo, Matteo Marsili, Patrick Zoi	Financial correlations at ultra-high frequency: theoretical models and empirical estimation
136	1011.0774	10/11/2010	127	1	Matúš Medo	Devavrat Shah, Tauhid Zaman	Community Detection in Networks: The Leader-Follower Algorithm
137	1011.1565	10/11/2010	127	1	Matúš Medo	Kartik Anand, Ginestra Bianconi, Simone Severini	The Shannon and the Von Neumann entropy of random networks with heterogeneous expected degree
138	1011.2013	10/11/2010	127	1	Matúš Medo	Sangmin Park, Hyeong-Chai Jeong	Emergence of cooperation with self-organized criticality
139	1011.2670	12/11/2010	129	1	Matúš Medo	Boris Podobnik, Davor Horvatic, Alexander M. Petersen, Branko Urošević, H. Eugene Stanley	Bankruptcy risk model and empirical tests
140	1011.2674	12/11/2010	129	1	Matúš Medo	Boris Podobnik, Davor Horvatic, Alexander M. Petersen, H. Eugene Stanley	Cross-correlations between volume change and price change
141	1011.2385	12/11/2010	129	1	Matúš Medo	Stanislaw Drozdz, Jaroslaw Kwapien, Pawel Oswiecimka, Rafal Rak	The foreign exchange market: return distributions, multifractality, anomalous multifractality and Epps effect
142	ep1011.0002	16/11/2010	133	11	Dror Kenett	D.Y. Kenett, Y. Shapira, A. Madi, S. Bransburg-Zavary, G. Gur-Gershgoren, E. Ben-Jacob	Dynamics of Stock Market Correlations
143	1011.3707	18/11/2010	135	1	Matúš Medo	Dion Harmon, Blake Stacey, Yavni Bar-Yam, Yaneer Bar-Yam	Networks of Economic Market Interdependence and Systemic Risk
144	1011.3970	18/11/2010	135	1	Matúš Medo	Dirk Helbing, Stefano Balietti	From Social Simulation to Integrative System Design
145	1011.3225	18/11/2010	135	1	Matúš Medo	Daniel J. Fenn, Mason A. Porter, Stacy Williams, Mark McDonald, bfaNeil F. Johnson, Nick S. Jone	Temporal Evolution of Financial Market Correlations
146	1011.2882	18/11/2010	135	1	Matúš Medo	Ryan Woodard, Didier Sornette, Maxim Fedorovsky	The Financial Bubble Experiment: Advanced Diagnostics and Forecasts of Bubble Terminations, Volume III
147	1011.3571	18/11/2010	135	1	Matúš Medo	Rumi Ghosh, Kristina Lerman	A Framework for Quantitative Analysis of Cascades on Networks
148	1011.3710	18/11/2010	135	1	Matúš Medo	James P. Gleeson, Sergey Melnik, Jonathan A. Ward, Mason A. Porter, Peter J. Mucha	Accuracy of Mean-Field Theory for Dynamics on Real-World Networks
149	1011.3794	18/11/2010	135	1	Matúš Medo	Dirk Helbing, Stefano Balietti	How to Create an Innovation Accelerator
150	1011.4336	22/11/2010	139	1	Matúš Medo	Kyu-Min Lee, Jae-Suk Yang, Gunn Kim, Jaesung Lee, Kwang-Il Goh, In-mook Kim	Impact of the topology of global macroeconomic network on the spreading of economic crises
151	1011.4161	22/11/2010	139	1	Matúš Medo	Michele Tumminello, Salvatore Miccichè, Fabrizio Lillo, Jan Varho, Jyrki Piilo, Rosario N. Mantegna	Community characterization of heterogeneous complex systems
152	1011.5187	25/11/2010	142	1	Matúš Medo	Carmen Pellicer-Lostao, Ricardo Lopez-Ruiz	Transition from Exponential to Power Law Distributions in a Chaotic Market
153	1011.5343	25/11/2010	142	1	Matúš Medo	Wanfeng Yan, Ryan Woodard, Didier Sornette	Inferring Fundamental Value and Crash Nonlinearity from Bubble Calibration
154	1011.4859	25/11/2010	142	1	Matúš Medo	Jukka-Pekka Onnela, Samuel Arbesman, Marta C. González, Albert-László Barabási, Nicholas A. Christak	Geographic constraints on social network groups
155	1011.5983	06/12/2010	153	1	Matúš Medo	Danilo Delpini, Giacomo Bormetti	Minimal model of financial stylized facts
156	1011.6402	06/12/2010	153	1	Matúš Medo	Rama Cont, Arseniy Kukanov, Sasha Stoikov	The Price Impact of Order Book Events
157	1012.0206	06/12/2010	153	1	Matúš Medo	S. Havlin, N. A. M. Araujo, S. V. Buldyrev, C. S. Dias, R. Parshani, G. Paul, H. E. Stanley	Catastrophic Cascade of Failures in Interdependent Networks
158	1012.0349	06/12/2010	153	1	Matúš Medo	Martin D. Gould, Mason A. Porter, Stacy Williams, Mark McDonald, Daniel J. Fenn, Sam D. Howison	Limit Order Books
159	1012.0199	06/12/2010	153	1	Matúš Medo	Y. Malevergne, A. Saichev, D. Sornette	Zipf's law and maximum sustainable growth
160	1011.6097	06/12/2010	153	1	Matúš Medo	Tristan Fletcher, Zakria Hussain, John Shawe-Taylor	Currency Forecasting using Multiple Kernel Learning with Financially Motivated Features
161	1012.1535	09/12/2010	156	1	Matúš Medo	Joerg Vorbrink	Financial markets with volatility uncertainty
162	1012.1099	09/12/2010	156	1	Matúš Medo	Giulio Cimini, Matus Medo, Tao Zhou, Dong Wei, Yi-Cheng Zhang	Heterogeneity, quality, and reputation in an adaptive recommendation model
163	1012.2726	15/12/2010	162	1	Matúš Medo	Kathryn Cooper, Mauricio Barahona	Role-based similarity in directed networks
164	1012.2462	15/12/2010	162	1	Matúš Medo	Naoki Masuda, S. Redner	Can Partisan Voting Lead to Truth?
165	1012.1793	15/12/2010	162	1	Matúš Medo	Dorje C. Brody, Lane P. Hughston, Ewan Mackie	Rational term structure models with geometric Levy martingales
166	1012.3651	17/12/2010	164	1	Matúš Medo	Adam Hackett, Sergey Melnik, James P. Gleeson	Cascades on a class of clustered random networks
167	1012.3234	17/12/2010	164	1	Matúš Medo	Tim Siu-Tang Leung, Kazutoshi Yamazaki	American Step-Up and Step-Down Default Swaps under Levy Models
168	1012.3409	17/12/2010	164	1	Matúš Medo	Paul Expert, Tim Evans, Vincent D. Blondel, Renaud Lambiotte	Uncovering space-independent communities in spatial networks
169	ep1012.0001	21/12/2010	168	11	Dror Kenett	D.Y. Kenett, M. Tumminello, A. Madi, G. Gur-Gershgoren, R.N. Mantegna, E. Ben-Jacob	Dominating Clasp of the Financial Sector Revealed by Partial Correlation Analysis of the Stock Market
170	1012.4118	26/12/2010	173	1	Matúš Medo	Sergey V. Tsirel, Askar Akaev, Alexey Fomin, Andrey V. Korotayev	Log-Periodic Oscillation Analysis and Possible Burst of the "Gold Bubble" in April - June 2011
171	1012.4645	26/12/2010	173	1	Matúš Medo	Thomas Seidel, Jeanette Hartwig, Richard L. Sanders, Dirk Helbing	An Agent-Based Approach to Self-Organized Production
172	1012.4446	26/12/2010	173	1	Matúš Medo	Dirk Helbing, Stefano Balietti	Fundamental and Real-World Challenges in Economics
173	1012.4182	26/12/2010	173	1	Matúš Medo	Dirk Helbing, Wenjian Yu	The Future of Social Experimenting
174	1012.4524	26/12/2010	173	1	Matúš Medo	Joerg Reichardt, Roberto Alamino, David Saad	The interbc3play of microscopic and mesoscopic structure in complex networks
175	1012.5986	04/01/2011	182	1	Matúš Medo	Tetsuya Takaishi	Bayesian estimation of GARCH model with an adaptive proposal density
176	1101.0377	04/01/2011	182	1	Matúš Medo	Hang-Hyun Jo, Márton Karsai, János Kertész, Kimmo Kaski	Circadian pattern and burstiness in mobile phone communication
177	1101.1148	10/01/2011	188	1	Matúš Medo	Winston Buckley, Garfield Brown, Mario Marshall	A Mispricing Model of Stocks Under Asymmetric Information
178	1101.1042	10/01/2011	188	1	Matúš Medo	Lingfei Wu	The Accelerating Growth of Online Tagging Systems
179	1101.0775	10/01/2011	188	1	Matúš Medo	Carlos P. Roca, Moez Draief, Dirk Helbing	Percolate or die: Multi-percolation decides the struggle between competing innovations
180	1101.1847	17/01/2011	195	1	Matúš Medo	M. Cristelli, L. Pietronero, A. Zaccaria	Critical Overview of Agent-Based Models for Economics
181	1101.1707	17/01/2011	195	1	Matúš Medo	Ricardo Hausmann, Cesar A. Hidalgo	The Network Structure of Economic Output
182	1101.2229	17/01/2011	195	1	Matúš Medo	Susan Khor	Why aren't the small worlds of protein contact networks smaller
183	0905.3601	17/01/2011	195	1	Matúš Medo	Erhan Bayraktar, Song Yao	Optimal Stopping for Non-linear Expectations
184	1101.3735	21/01/2011	199	1	Matúš Medo	David Lusseau, Louise Barrett, S. Peter Henzi	Formalising the multidimensional nature of social networks
185	1101.3085	21/01/2011	199	1	Matúš Medo	Walter Quattrociocchi, Rosaria Conte, Elena Lodi	Simulating Opinion Dynamics in Heterogeneous Communication
186	1101.3617	21/01/2011	199	1	Matúš Medo	Anindya S. Chakrabarti	An almost linear stochastic map related to the particle system models of social sciences
187	1101.3572	21/01/2011	199	1	Matúš Medo	Alexander M. G. Cox, David Hobson, Jan Obloj	Utility theory front to back - inferring utility from agents' choices
188	1101.3719	21/01/2011	199	1	Matúš Medo	Daniele Veneziano, Marta C. Gonzalez	Trip Length Distribution Under Multiplicative Spatial Models of Supply and Demand: Theory and Sensitivity Analysis
189	1101.3998	21/01/2011	199	1	Matúš Medo	Ludvig Lizana, Namiko Mitarai, Hiizu Nakanishi, Kim Sneppen	Modelling the Spatial Dynamics of Culture Spreading in the Presence of Cultural Strongholds
190	1007.0691	23/01/2011	201	42	Dan Pirjol	Dan Pirjol	Phase transition in a log-normal Markov functional model
191	1101.4548	26/01/2011	204	1	Matúš Medo	Ole Peters, Alexander Adamou	Stochastic Market Efficiency
192	1101.4757	26/01/2011	204	1	Matúš Medo	Jobst Heitzig, Jonathan F. Donges, Yong Zou, Norbert Marwan, Jürgen Kurths	Node-weighted measures for complex networks with spatially embedded, sampled, or differently sized nodes
193	1101.4378	26/01/2011	204	1	Matúš Medo	Tobias Galla	Cycles of cooperation and defection in imperfect learning
194	1101.5120	28/01/2011	206	1	Matúš Medo	Peter Sheridan Dodds, Kameron Decker Harris, Isabel M. Kloumann, Catherine A. Bliss, Christopher M.	Temporal patterns of happiness and information in a global social network: Hedonometrics and Twitter
195	1101.6022	02/02/2011	211	1	Matúš Medo	E.S. Roberts, A.C.C. Coolen, T. Schlitt	Tailored graph ensembles as proxies or null models for real networks II: results on directed graphs
196	1101.5828	02/02/2011	211	1	Matúš Medo	Gabriel Acosta, Inés Caridi, Sebastián Guala, Javier Marenco	The Full Strategy Minority Game
197	1101.5888	02/02/2011	211	1	Matúš Medo	Ryohei Hisano, Didier Sornette, Takayuki Mizuno	Predicted and Verified Deviations from Zipf's law in Ecology of Competing Products
198	1012.3039	04/02/2011	213	43	Niall MacKay	Niall MacKay	London house prices are power-law distributed
199	1102.1339	08/02/2011	217	1	Matúš Medo	Leonidas Sandoval Junior, Italo De Paula Franca	Correlation of financial markets in times of crisis
200	1102.0902	08/02/2011	217	1	Matúš Medo	Soumyajyoti Biswas, Arnab Chatterjee, Parongama Sen	Disorder induced phase transition in kinetic models of opinion dynamics
201	1102.1182	08/02/2011	217	1	Matúš Medo	Aurelien Decelle, Florent Krzakala, C84eristopher Moore, Lenka Zdeborová	Phase transition in the detection of modules in sparse networks
202	1102.0674	08/02/2011	217	1	Matúš Medo	Dong Wei, Tao Zhou, Giulio Cimini, Pei Wu, Weiping Liu, Yi-Cheng Zhang	Effective Mechanism for Social Recommendation of News
203	1102.1624	11/02/2011	220	1	Matúš Medo	Iacopo Mastromatteo, Matteo Marsili	On the criticality of inferred models
204	1102.2166	11/02/2011	220	1	Matúš Medo	Amanda L. Traud, Peter J. Mucha, Mason A. Porter	Social Structure of Facebook Networks
205	1102.1789	11/02/2011	220	1	Matúš Medo	Vimal Kishore, M. S. Santhanam, R. E. Amritkar	Extreme events on complex networks
206	1102.2138	11/02/2011	220	1	Matúš Medo	Kun Guo, Wei-Xing Zhou, Si-Wei Cheng, Didier Sornette	The US stock market leads the Federal funds rate and Treasury bond yields
207	1102.1985	11/02/2011	220	1	Matúš Medo	Greg Ver Steeg, Rumi Ghosh, Kristina Lerman	What Stops Social Epidemics?
208	1102.2091	11/02/2011	220	1	Matúš Medo	Peter Klimek, Werner Bayer, Stefan Thurner	The blogosphere as an excitable social medium: Richter's and Omori's Law in media coverage
209	1102.2240	14/02/2011	223	44	davorh	Duan Wang, Boris Podobnik, Davor Horvatić, H.Eugene Stanley	Quantifying and Modeling Long-Range Cross-Correlations in Multiple Time Series with Applications to World Stock Indices
210	1102.5499	01/03/2011	238	1	Matúš Medo	Linyuan Lü, Weiping Liu	Information filtering via preferential diffusion
211	1102.5457	01/03/2011	238	1	Matúš Medo	J. Doyne Farmer, Austin Gerig, Fabrizio Lillo, Henri Waelbroeck	How efficiency shapes market impact
212	1102.4819	01/03/2011	238	1	Matúš Medo	Silvio M. Duarte Queiros, Evaldo M. F. Curado, Fernando D. Nobre	Minding impacting events in a model of stochastic variance
213	1102.5525	01/03/2011	238	1	Matúš Medo	Mikhail Martynov, Olga Rozanova	Arbitrage hedging strategy and one more explanation of the volatility smile
214	1102.4639	01/03/2011	238	1	Matúš Medo	Rumi Ghosh, Kristina Lerman, Tawan Surachawala, Konstantin Voevodski, Shang-Hua Teng	Non-Conservative Diffusion and its Application to Social Network Analysis
215	ep1103.0001	10/03/2011	247	11	Dror Kenett	A Madi, D Y Kenett, S Bransburg-Zabary, Y Merbl, F J Quintana, A I Tauber, I R Cohen, E Ben-Jacob	Network Theory Analysis of Antibody-Antigen Reactivity Data: The Immune Trees at Birth and Adulthood
216	1103.0701	10/03/2011	247	1	Matúš Medo	Tiziano Squartini, Diego Garlaschelli	Analytical maximum-likelihood method to detect patterns in real networks
217	1103.1484	10/03/2011	247	1	Matúš Medo	Daniele Vilone, Alberto Robledo, Angel Sánchez	Chaos and unpredictability in evolutionary dynamics in discrete time
218	1103.1243	10/03/2011	247	1	Matúš Medo	Tiziano Squartini, Giorgio Fagiolo, Diego Garlaschelli	Randomizing world trade. I. A binary network analysis
219	1103.1741	10/03/2011	247	1	Matúš Medo	Christian M. Schneider, Andre A. Moreira, Jose S. Andrade, Shlomo Havlin, Hans J. Herrmann	Mitigation of Malicious Attacks on Networks
220	1103.0893	10/03/2011	247	1	Matúš Medo	Gregor Wergen, Miro Bogner, Joachim Krug	Record statistics for biased random walks, eebwith an application to financial data
221	1103.1729	10/03/2011	247	1	Matúš Medo	Damir Filipović, Robert Kremslehner, Alexander Muermann	Optimal Investment and Premium Policies under Risk Shifting and Solvency Regulation
222	1007.4936	15/03/2011	252	1	Matúš Medo	Roberta Sinatra, Jesús Gómez-Gardeñes, Renaud Lambiotte, Vincenzo Nicosia, Vito Latora	Maximal-entropy random walks in complex networks with limited information
223	1103.2719	15/03/2011	252	1	Matúš Medo	Alexander M. Petersen, H. Eugene Stanley, Sauro Succi	Statistical regularities in the rank-citation profile of scientists
224	1103.2013	15/03/2011	252	1	Matúš Medo	Masaaki Fukasawa	Conservative delta hedging under transaction costs
225	1103.3457	18/03/2011	255	1	Matúš Medo	Paul Ormerod, Ellie Evans	Ex ante prediction of cascade sizes on networks of agents facing binary outcomes
226	ep1103.0002	21/03/2011	258	45	asmartinez	Natália Destefano and Alexandre Souto Martinez	The additive property of the inconsistency degree in intertemporal decision making through the generalization of psychophysical laws
227	1103.4943	29/03/2011	266	47	Thomas Conlon	Thomas Conlon, John Cotter	An Empirical Analysis of Dynamic Multiscale Hedging using Wavelet Decomposition
228	1103.5120	30/03/2011	267	1	Matúš Medo	Tao Zhou, Matus Medo, Giulio Cimini, Zi-Ke Zhang, Yi-Cheng Zhang	Emergence of scale-free leadership structure in social recommender systems
229	1103.5231	30/03/2011	267	1	Matúš Medo	Linyuan Lü, Yi-Cheng Zhang, Chi Ho Yeung, Tao Zhou	Leaders in Social Networks, the Delicious Case
230	1103.5555	30/03/2011	267	1	Matúš Medo	Dong-Ming Song, Michele Tumminello, Wei-Xing Zhou, Rosario N. Mantegna	Evolution of worldwide stock markets, correlation structure and correlation based graphs
231	1103.5345	30/03/2011	267	1	Matúš Medo	Sebastian M. Krause, Stefan Bornholdt	Spin models as microfoundation of macroscopic financial market models
232	1103.5674	30/03/2011	267	1	Matúš Medo	Kevin Dowd, John Cotter, Ghulam Sorwar	Spectral Risk Measures: Properties and Limitations
233	1103.5027	30/03/2011	267	1	Matúš Medo	Leonardo Ermann, Dima L.Shepelyansky	Google matrix of the world trade network
234	1103.4983	30/03/2011	267	1	Matúš Medo	Reginald D. Smith	Propagation of Cascades in Complex Networks: From Supply Chains to Food Webs
235	1103.6143	04/04/2011	272	1	Matúš Medo	Guglielmo D'Amico, Filippo Petroni	A semi-Markov model for price returns
236	1104.0186	04/04/2011	272	1	Matúš Medo	Luca Valori, Francesco Picciolo, Agnes Allansdottir, Diego Garlaschelli	Reconciling long-term cultural diversity and short-term collective social behavior
237	ep1104.0001	06/04/2011	274	11	Dror Kenett	A Madi, DY Kenett, S Bransburg-Zabary, Y Merbl, FJ Quintana, S Boccaletti, et al.	Analyses of antigen dependency networks unveil immune system reorganization between birth and adulthood
238	1104.0942	07/04/2011	275	1	Matúš Medo	Stephen Guo, Mengqiu Wang, Jure Leskovec	The Role of Social Networks in Online Shopping: Information Passing, Price of Trust, and Consumer Choice
239	1104.0761	07/04/2011	275	1	Matúš Medo	Mathias Beiglboeck, Johannes Muhle-Karbe, Johannes Temme	Utility Maximization, Risk Aversion, and Stochastic Dominance
240	1104.0366	07/04/2011	275	1	Matúš Medo	Segun Goh, H. W. Kwon, M. Y. Choi, Jean-Yves Fortin	Emergence of skew distributions in controlled growth processes
241	1104.0587	07/04/2011	275	1	Matúš Medo	Bence Toth, Zoltan Eisler, Fabrizio Lillo, Julien Kockelkoren, Jean-Philippe Bouchaud, J. Doyne Farmer	How does the market react to your order flow?
242	1104.1789	12/04/2011	280	1	Matúš Medo	Seung Ki Baek, Sebastian Bernhardsson, Petter Minnhagen	Zipf's law unzipped
243	1104.2026	12/04/2011	280	1	Matúš Medo	Luca Dall'Asta, Matteo Marsili, Paolo Pin	Collaboration in Social Networks
244	1104.2895	18/04/2011	286	1	Matúš Medo	V. Daniunas, V. Gontis, A. Kononovicius	Agent-based Versus Macroscopic Modeling of Competition and Business Processes in Economics
245	1104.2606	18/04/2011	286	1	Matúš Medo	Agata Fronczak, Piotr Fronczak	Statistical mechanics of the international trade network
246	1104.4234	27/04/2011	295	1	Matúš Medo	Mauro Politi, Taisei Kaizoji, Enrico Scalas	Full characterization of the fractional Poisson process
247	1104.4532	27/04/2011	295	1	Matúš Medo	M. Brede	Playing against the fittest: A simple strategy that promotes the emergence of cooperation
248	1104.4380	27/04/2011	295	1	Matúš Medo	N. Foti, S. Pauls, Daniel N. Rockmore	Stability of the World Trade Web over Time - An Extinction Analysis
249	1104.4107	27/04/2011	295	1	Matúš Medo	P. L. Krapivsky, S. Redner, D. Volovik	Reinforcement-Driven Spread of Innovations and Fads
250	1104.4596	27/04/2011	295	1	Matúš Medo	Rama Cont, Adrien De Larrard	Price dynamics in a Markovian limit order market
251	ep1104.0002	29/04/2011	297	11	Dror Kenett	DY Kenett, Y Shapira, A Madi, S Bransburg-Zabary, G Gur-Gershgoren, E Ben-Jacob	Index Cohesive Force Analysis Reveals That the US Market Became Prone to Systemic Collapses Since 2002
252	1105.0819	05/05/2011	303	1	Matúš Medo	Simone Pigolotti, Sebastian Bernhardsson, Jeppe Juul, Gorm Galster, Pierpaolo Vivo	Equilibrium strategy and population-size effects in lowest unique bid auctions
253	1105.0812	05/05/2011	303	1	Matúš Medo	Alcides Viamontes Esquivel, Martin Rosvall	Compression of Flow Can Reveal Overlapping-Module Organization in Networks
254	1104.5418	05/05/2011	303	1	Matúš Medo	Gaultier Lambert, Guillaume Chevereau, Eric Bertin	Symmetry-breaking phase transition in a dynamical decision model
255	1105.0469	05/05/2011	303	1	Matúš Medo	Filippo Radicchi, Andrea Baronchelli, Luis A. N. Amaral	Rationality, irrationality and escalating behavior in lowest unique bid auctions
256	1105.1274	09/05/2011	307	1	Matúš Medo	Ph. Blanchard, T. Krueger, D. Volchenkov	Heavy-tailed Distributions In Stochastic Dynamical Models
257	1105.1694	11/05/2011	309	1	Matúš Medo	Bence Toth, Yves Lemperiere, Cyril Deremble, Joachim de Lataillade, Julien Kockelkoren, Jean-Philippe Bouchaud	Anomalous price impact and the critical nature of liquidity in financial markets
258	1105.1488	11/05/2011	309	1	Matúš Medo	Nikolai Dokuchaev	The structure of optimal portfolio strategies for continuous time markets
259	1105.1917	11/05/2011	309	1	Matúš Medo	Amin Mazloumian, Young-Ho Eom, Dirk Helbing, Sergi Lozano, Santo Fortunato	How citation boosts promote scientific paradigm shifts and Nobel Prizes
260	1105.1767	11/05/2011	309	1	Matúš Medo	D. Pinheiro, A. A. Pinto, S. Z. Xanthopoulos, A. N. Yannacopoulos	A projected gradient dynamical system modeling the dynamics of bargaining
261	1105.3180	17/05/2011	315	1	Matúš Medo	Jose E. Figueroa-Lopez, Martin Forde	The small-maturity smile for exponential Levy models
262	1105.2257	17/05/2011	315	1	Matúš Medo	Stephan Bialonski, Marie-Therese Horstmann, Klaus Lehnertz	From brain to earth and climate systems: Small-world interaction networks or not?
263	1105.2152	17/05/2011	315	1	Matúš Medo	Mehdi Moussaid, Dirk Helbing, Guy Theraulaz	How simple rules determine pedestrian behavior and crowd disasters
264	1012.5932	17/05/2011	315	48	jcferrero	Juan C. Ferrero	An statistical analysis of stratification and inequity in the income distribution
265	1105.2123	17/05/2011	315	49	kagiso	Geoff Willis	The Bowley Ratio
266	1105.2122	17/05/2011	315	49	kagiso	Geoff Willis	Why Money Trickles Up - Wealth & Income Distributions
267	ep1105.0001	18/05/2011	316	50	Tobias Preis	Tobias Preis, Johannes J. Schneider, and H. Eugene Stanley	Switching processes in financial markets
268	ep1105.0002	18/05/2011	316	50	Tobias Preis	Tobias Preis and H. Eugene Stanley	Bubble trouble
269	ep1105.0003	18/05/2011	316	50	Tobias Preis	Tobias Preis, Daniel Reith, and H. Eugene Stanley	Complex dynamics of our economic life on different scales: insights from search engine query data
270	ep1105.0004	19/05/2011	317	50	Tobias Preis	Tobias Preis	Econophysics - complex correlations and trend switchings in financial time series
271	1105.4005	26/05/2011	324	1	Matúš Medo	Zhen Liu, Qian-Ming Zhang, Linyuan Lü, Tao Zhou	Link prediction in complex networks: a local naïve Bayes model
272	1105.3594	26/05/2011	324	1	Matúš Medo	Francesco Cesarone, Andrea Scozzari, Fabio Tardella	Portfolio selection problems in practice: a comparison between linear and quadratic optimization models
273	1105.3882	26/05/2011	324	1	Matúš Medo	Paolo Bajardi, Alain Barrat, Fabrizio Natale, Lara Savini, Vittoria Colizza	Dynamical Patterns of Cattle Trade Movements
274	1105.5053	26/05/2011	324	1	Matúš Medo	Frantisek Slanina, Zdenek Konopasek	Eigenvector localization as a tool to study small communities in online social networks
275	1105.3228	26/05/2011	324	1	Matúš Medo	Yuri Biondi, Pierpaolo Giannoccolo, Serge Galam	The formation of share marketb33 prices under heterogeneous beliefs and common knowledge
276	1105.5082	26/05/2011	324	1	Matúš Medo	Stefano Ciliberti, Jean-Philippe Bouchaud, Marc Potters	Erratum for: Smile dynamics -- a theory of the implied leverage effect
277	ep1105.0005	27/05/2011	325	49	kagiso	Geoff Willis	Wealth, income, earnings and the statistical mechanics of flow systems
278	ep1105.0006	27/05/2011	325	49	kagiso	Geoff Willis	Pricing, liquidity and the control of dynamic systems in finance and economics
279	ep1105.0007	28/05/2011	326	11	Dror Kenett	Yoash Shapira, Dror Y. Kenett, Ohad Raviv, Eshel ben-Jacob	Hidden temporal order unveiled in stock market volatility variance
280	1105.5717	01/06/2011	330	1	Matúš Medo	Robert Jarrow, Younes Kchia, Philip Protter	Is there a bubble in LinkedIn's stock price?
281	1105.6272	01/06/2011	330	1	Matúš Medo	Andrzej Buda	Life time of correlation between stocks prices on established and emerging markets
282	1105.5329	01/06/2011	330	1	Matúš Medo	H. Hooyberghs, S. Van Lombeek, C. Giuraniuc, B. Van Schaeybroeck, J. O. Indekeu	Ising model for distribution networks
283	1105.5891	01/06/2011	330	1	Matúš Medo	Lunchao Hu, Kailan Tian, Xin Wang, Jiang Zhang	The "S" Curve Relationship between Export Diversity and Economic Size of Countries
284	1105.5294	01/06/2011	330	1	Matúš Medo	Camille Roth, Soong Moon Kang, Michael Batty, Marc Barthelemy	A long-time limit of world subway networks
285	1004.2525	04/06/2011	333	51	diederikaerts	Diederik Aerts, Jan Broekaert, Marek Czachor, Bart D'Hooghe	A Quantum-Conceptual Explanation of Violations of Expected Utility in Economics
286	1105.1814	04/06/2011	333	51	diederikaerts	Diederik Aerts, Sandro Sozzo	A Contextual Risk Model for the Ellsberg Paradox
287	1105.1812	04/06/2011	333	51	diederikaerts	Diederik Aerts, Sandro Sozzo	Contextual Risk and Its Relevance in Economics
288	1104.1459	04/06/2011	333	51	diederikaerts	Diederik Aerts, Bart D'Hooghe, Sandro Sozzo	A Quantum Cognition Analysis of the Ellsberg Paradox
289	1106.0560	07/06/2011	336	1	Matúš Medo	James P. Bagrow, Dashun Wang, Albert-László Barabási	Collective response of human populations to large-scale emergencies
290	1106.0296	07/06/2011	336	1	Matúš Medo	T. Clemson, T. S. Evans	The Emergence of Leadership in Social Networks
291	1106.0438	07/06/2011	336	1	Matúš Medo	Paweł Kondratiuk, Grzegorz Siudem, Janusz A. Hołyst	Analytical approach to model of scientific revolutions
292	1106.0390	07/06/2011	336	1	Matúš Medo	Stanislaw Drozdz, Jaroslaw Kwapien, Andreas A. Ioannides	Asymmetric random matrices: What do we need them for?
293	1106.0286	07/06/2011	336	1	Matúš Medo	Fragkiskos Papadopoulos, Maksim Kitsak, M. Angeles Serrano, Marian Boguna, Dmitri Krioukov	Popularity versus Similarity in Growing Networks
294	1106.0934	07/06/2011	336	1	Matúš Medo	K. Sznajd-Weron, M. Tabiszewski, A. M. Timpanaro	Phase transition in the Sznajd model with independence
295	1106.1577	16/06/2011	345	1	Matúš Medo	Serge Galam	Market efficiency, anticipation and the formation of bubbles-crashes
296	1106.2007	16/06/2011	345	1	Matúš Medo	Joachim Mathiesen, Pernilly Yde, Mogens H. Jensen	The emergence of complex patterns in online human communication
297	1106.3016	16/06/2011	345	1	Matúš Medo	Remy Chicheportiche, Jean-Philippe Bouchaud	Goodness-of-Fit tests with Dependent Observations
298	1106.2788	16/06/2011	345	1	Matúš Medo	Yoon-Sik Cho, Greg Ver Steeg, Aram Galstyan	Co-evolution of Selection and Influence in Social Networks
299	1106.1415	16/06/2011	345	1	Matúš Medo	Wei Li, Fengzhong Wang, Shlomo Havlin, H. Eugene Stanley	Financial factor influence on scaling and memory of trading volume in stock market
300	1106.2793	16/06/2011	345	1	Matúš Medo	Katalin Csilléry, Olivier François, Michael GB Blum	abc: an R package for Approximate Bayesian Computation (ABC)
301	1106.3554	24/06/2011	353	1	Matúš Medo	Zimo Yang, Ai-Xiang Cui, Tao Zhou	Impact of Heterogeneous Human Activities on Epidemic Spreading
302	1106.4509	24/06/2011	353	1	Matúš Medo	Amos Storkey	Machine Learning Markets
303	1106.3543	24/06/2011	353	1	Matúš Medo	David Carfí, Daniele Schiliró	A model of coopetitive game and the Greek crisis
304	1106.4215	24/06/2011	353	1	Matúš Medo	Paolo Moretti, Suyu Liu, Andrea Baronchelli, Romualdo Pastor-Satorras	Heterogenous mean-field analysis of a generalized voter-like model on networks
305	1106.4710	24/06/2011	353	1	Matúš Medo	G. Oshanin, Yu. Holovatch, G. Schehr	Proportionate vs disproportionate distribution of wealth of two individuals in a tempered Paretian ensemble
306	1106.3094	24/06/2011	353	1	Matúš Medo	Sara Cuenda, Juan A. Crespo	Simple rules govern finite-size effects in scale-free networks
307	1106.5249	28/06/2011	357	1	Matúš Medo	Raj Kumar Pan, Jari Saramäki	The strength of strong ties in scientific collaboration networks
308	1106.5274	28/06/2011	357	1	Matúš Medo	Alessandro Fiori Maccioni	Endogenous Bubbles in Derivatives Markets: The Risk Neutral Valuation Paradox
309	1106.4957	28/06/2011	357	1	Matúš Medo	Rosario Bartiromo	Maximum entropy distribution of stock price fluctuations
310	1106.4499	28/06/2011	357	1	Matúš Medo	Charles D. Brummitt, Raissa M. D'Souza, E. A. Leicht	Suppressing cascades of load in interdependent networks
311	1106.5040	28/06/2011	357	1	Matúš Medo	Fabien Guilbaud, Huyen Pham	Optimal High Frequency Trading with limit and market orders
312	1107.0036	07/07/2011	366	1	Matúš Medo	A. Borodin, R. El-Yaniv, V. Gogan	Can We Learn to Beat the Best Stock
313	1107.0480	07/07/2011	366	1	Matúš Medo	Askar Akaev, Alexei Fomin, Andrey Korotayev	The Second Wave of the Global Crisis? A Log-Periodic Oscillation Analysis of Commodity Price Series
314	1107.0878	07/07/2011	366	1	Matúš Medo	Alex J. Bladon, Tobias Galla	Learning to play public good games
315	1107.1155	07/07/2011	366	1	Matúš Medo	Andrea Lancichinetti, Santo Fortunato	Limits of modularity maximization in community detection
316	1107.1174	07/07/2011	366	1	Matúš Medo	Josep Perelló, Mario Gutiérrez-Roig, Jaume Masoliver	Scaling properties and undd3iversality of first-passage time probabilities in financial markets
317	1106.6184	07/07/2011	366	1	Matúš Medo	Sergio Gomez, Jesus Gomez-Gardenes, Yamir Moreno, Alex Arenas	Non-perturbative heterogeneous mean-field approach to epidemic spreading in complex networks
318	1107.0157	07/07/2011	366	1	Matúš Medo	Silvio C. Ferreira, Ronan S. Ferreira, Claudio Castellano, Romualdo Pastor-Satorras	Quasi-stationary simulations of the contact process on quenched networks
319	1107.0838	07/07/2011	366	1	Matúš Medo	Wanfeng Yan, Ryan Woodard, Didier Sornette	Role of Diversification Risk in Financial Bubbles
320	1107.0539	05/07/2011	364	52	murkav	Dan Braha, Blake Stacey, Yaneer Bar-Yam	Corporate competition: A self-organized network
321	ep1107.0001	11/07/2011	370	53	Nicolas Suhadolnik	N. Suhadolnik, J. Galimberti, S. Da Silva	Robot traders can prevent extreme events in complex stock markets
322	ep1106.0001	24/06/2011	353	54	MV	Mauricio Contreras, Rely Pellicer, Marcelo Villena	A quantum model of option pricing: When Black–Scholes meets Schrödinger and its semi-classical limit
323	1107.0539v1	05/07/2011	364	52	murkav	Dan Braha, Blake Stacey, Yaneer Bar-Yam	Corporate competition: A self-organized network
324	1107.1750	13/07/2011	372	1	Matúš Medo	Javier Borge-Holthoefer, Alejandro Rivero, Iñigo García, Elisa Cauhé, Alfredo Ferrer, Darío Ferrer, David Francos, David Iñiguez, María Pilar Pérez, Gonzalo Ruiz, Francisco Sanz, Fermín Serrano, Cristina Viñas, Alfonso Tarancón, Yamir Moreno	Structural and Dynamical Patterns on Online Social Networks: the Spanish May 15th Movement as a case study
325	1107.2177	13/07/2011	372	1	Matúš Medo	Wen-Xu Wang, Ying-Cheng Lai, Jie Ren, Baowen Li, Celso Grebogi	Controllability of Complex Networks with Nonlinear Dynamics
326	1107.3364	25/07/2011	384	1	Matúš Medo	Zoltan Eisler, Jean-Philippe Bouchaud, Julien Kockelkoren	Models for the impact of all order book events
327	1107.4491	25/07/2011	384	1	Matúš Medo	Giulio Cimini, Duanbing Chen, Matus Medo, Linyuan Lü, Yi-Cheng Zhang, Tao Zhou	Enhancing topology adaptation in information-sharing social networks
328	1107.4476	25/07/2011	384	1	Matúš Medo	Gabriele La Spada, Fabrizio Lillo	The effect of round-off error on long memory processes
329	1107.3942	25/07/2011	384	1	Matúš Medo	Michele Tumminello, Fabrizio Lillo, Jyrki Piilo, Rosario N. Mantegna	Identification of clusters of investors from their real trading activity in a financial market
330	1107.3707	25/07/2011	384	1	Matúš Medo	Alexander M. Petersen, Joel Tenenbaum, Shlomo Havlin, H. Eugene Stanley	Statistical Laws Governing Fluctuations in Word Use from Word Birth to Word Death
331	1107.3171	25/07/2011	384	1	Matúš Medo	Didier Sornette, Ryan Woodard, Wanfeng Yan, Wei-Xing Zhou	Clarifications to Questions and Criticisms on the Johansen-Ledoit-Sornette Bubble Model
332	1107.3095	25/07/2011	384	1	Matúš Medo	A. Johansen, I. Simonsen	Keynesian Economics After All
333	1107.3456	25/07/2011	384	1	Matúš Medo	Tomaso Aste, Ruggero Gramatica, T. Di Matteo	Exploring complex networks via topological embedding on surfaces
334	1107.5543	28/07/2011	387	1	Matúš Medo	Chun-Yuen Teng, Liuling Gong, Avishay Livne, Celso Brunetti, Lada A. Adamic	Coevolution of Network Structure and Content
335	1107.5373	28/07/2011	387	1	Matúš Medo	Shu-Heng Chen, Sai-Ping Li	Econophysics: Bridges over a Turbulent Current
336	1107.5469	28/07/2011	387	1	Matúš Medo	Matthew L. Wallace, Vincent Larivière, Yves Gingras	A small world of citations? The influence of collaboration networks on citation practices
337	1107.5266	28/07/2011	387	1	Matúš Medo	Frank Havemann, Jochen Gläser, Michael Heinz, Alexander Struck	Identifying Overlapping and Hierarchical Thematic Structures in Networks of Scholarly Papers: A Comparison of Three Approaches
338	1108.0099	02/08/2011	392	1	Matúš Medo	Vladimir Filimonov, Didier Sornette	A Stable and Robust Calibration Scheme of the Log-Periodic Power Law Model
339	1107.5728	02/08/2011	392	1	Matúš Medo	Stefania Vitali, James B. Glattfelder, Stefano Battiston	The network of global corporate control
340	1108.0077	02/08/2011	392	1	Matúš Medo	Wanfeng Yan, Reda Rebib, Ryan Woodard, Didier Sornette	Detection of Crashes and Rebounds in Major Equity Markets
341	1108.0025	02/08/2011	392	1	Matúš Medo	Rui Carvalho, Lubos Buzna, Wolfram Just, Dirk Helbing, David K. Arrowsmith	Fair sharing of resources in a supply network with constraints
342	1108.0386	02/08/2011	392	1	Matúš Medo	Cristian F. Moukarzel	Multiplicative Asset Exchange with Arbitrary Return Distributions
343	ep1108.0001	02/08/2011	392	1	Matúš Medo	Jason Whan Park, Benoit Morel, Kevin H. Kim	You're Fired! Self-Organized Criticality in Post-Merger and Acquisition Executive Turnover
344	1108.0188	02/08/2011	392	55	Eric Kemp-Benedict	Eric Kemp-Benedict	Second-Order, Dissipative Tâtonnement: Economic Interpretation and 2-Point Limit Cycles
345	1107.5646	02/08/2011	392	1	Matúš Medo	Lauri Kovanen, Márton Karsai, Kimmo Kaski, János Kertész, Jari Saramäki	Temporal motifs in time-dependent networks
346	1108.0996	05/08/2011	395	1	Matúš Medo	Tze Leung Lai, Haipeng Xing, Zehao Chen	Mean--variance portfolio optimization when means and covariances are unknown
347	1108.0977	05/08/2011	395	1	Matúš Medo	B.G.Sharma, Sadhana Agrawal, Malti Sharma, D.P.Bisen, Ravi Sharma	Econophysics: A Brief Review of Historical Development, Present Status and Future Trends
348	1108.1167	05/08/2011	395	1	Matúš Medo	Stefan Gerhold, Paolo Guasoni, Johannes Muhle-Karbe, Walter Schachermayer	Transaction Costs, Trading Volume, and the Liquidity Premium
349	1108.1632	11/08/2011	401	1	Matúš Medo	Bence Toth, Imon Palit, Fabrizio Lillo, J. Doyne Farmer	Why is order flow so persistent?
350	1108.1325	11/08/2011	401	1	Matúš Medo	S. Gualdi, C. H. Yeung, Y.-C. Zhang	Tracing the Evolution of Physics on the Backbone of Citation Networks
351	1108.1716	11/08/2011	401	1	Matúš Medo	Sven Banisch, Ricardo Lima, Tanya Araújo	Agent Based Models and Opinion Dynamics as Markov Chains
352	1108.1502	11/08/2011	401	1	Matúš Medo	Pasquale De Meo, Emilio Ferrara, Giacomo Fiumara, Alessandro Provetti	Generalized Louvain Method for Community Detection in Large Networks
353	1108.2611	15/08/2011	405	1	Matúš Medo	A. Saichev, D. Sornette	Time-Bridge Estimators of Integrated Variance
354	1108.2590	15/08/2011	405	1	Matúš Medo	Guido Caldarelli, Matthieu Cristelli, Andrea Gabrielli, Luciano Pietronero, Antonio Scala, Andrea Ta	A network analysis of countries' export flows: firm grounds for the building blocks of the economy
355	1108.2822	19/08/2011	409	1	Matúš Medo	Cheng Wang, Anthony Strathman, Omar Lizardo, David Hachen, Zoltan Toroczkai, Nitesh V. Chawla	Weighted reciprocity in human communication networks
356	1108.3691	19/08/2011	409	1	Matúš Medo	Stanislao Gualdi, Matus Medo, Yi-Cheng Zhang	Influence, originality and similarity in directed acyclic graphs
357	1108.2937	19/08/2011	409	1	Matúš Medo	Laurent Schoeffel	Statistical Methods for Estimating the non-random Content of Financial Markets
358	1108.4258	24/08/2011	414	1	Matúš Medo	Romain Allez, Jean-Philippe Bouchaud	Eigenvector dynamics: theory and some applications
359	1108.4102	24/08/2011	414	1	Matúš Medo	Samuel Eleutério, Tanya Araújo, R. Vilela Mendes	Portfolios and the market geometry
360	1108.4310	24/08/2011	414	1	Matúš Medo	Boris S. Kerner	Physics of traffic gridlock in a city
361	1108.3155	24/08/2011	414	1	Matúš Medo	Laurent Schoeffel	About the non-random Content of Financial Markets
362	1108.4646	24/08/2011	414	1	Matúš Medo	Sanchari Goswami, Arnab Chatterjee, Parongama Sen	Antipersistent dynamics in kinetic models of wealth exchange
363	ep1108.0002	25/08/2011	415	11	Dror Kenett	Yoed N. Kenett, Dror Y. Kenett, Eshel Ben-Jacob, Miriam Faust	Global and Local Features of Semantic Networks: Evidence from the Hebrew Mental Lexicon
364	1109.0465	05/09/2011	426	1	Matúš Medo	Raffaello Morales, T. Di Matteo, Ruggero Gramatica, Tomaso Aste	Dynamical Hurst exponent as a tool to monitor unstable periods in financial time series
365	1108.6131	05/09/2011	426	1	Matúš Medo	Dirk Helbing	FuturICT - New Science and Technology to Manage Our Complex, Strongly Connected World
366	1109.0119	05/09/2011	426	1	Matúš Medo	Alex J. Bladon, Esteban Moro, Tobias Galla	Individual impact of agent actions in financial markets
367	1108.5725	05/09/2011	426	1	Matúš Medo	J.R. Iglesias, R.M.C. de Almeida	Entropy and equilibrium state of free market models
368	1108.6113	05/09/2011	426	1	Matúš Medo	Reka Albert, Bhaskar DasGupta, Anthony Gitter, Gamze Gursoy, Rashmi Hegde, Pradyut Paul, Gowri Sange	A New Computationally Efficient Measure of Topological Redundancy of Biological and Social Networks
369	1108.5355	05/09/2011	426	1	Matúš Medo	Anastasios Noulas, Salvatore Scellato, Renaud Lambiotte, Massimiliano Pontil, Cecilia Mascolo	A tale of many cities: universal patterns in human urban mobility
370	1109.0828	06/09/2011	427	56	Joachim Kaldasch	Joachim Kaldasch	The Product Life Cycle of Durable Goods
371	1109.0891	06/09/2011	427	1	Matúš Medo	Stefano Viaggiu, Andrea Lionetto, Leonardo Bargigli, Michele Longo	Statistical ensembles for money and debt
372	1109.0606	06/09/2011	427	1	Matúš Medo	Maria Letizia Bertotti, Giovanni Modanese	From microscopic taxation and redistribution models to macroscopic income distributions
373	1106.2685	16/06/2011	345	57	aleksejuskononovicius	Aleksejus Kononovicius, Vygintas Gontis	Agent based reasoning for the non-linear stochastic models of long-range memory
374	ep1109.0001	13/09/2011	434	25	gocadog	Godfrey Cadogan	Alpha Representation For Active Portfolio Management and High Frequency Trading In Seemingly Efficient Markets
375	1109.3547	19/09/2011	440	1	Matúš Medo	Robert Elsässer, Adrian Ogierman	Awareness and Movement vs. the Spread of Epidemics - Analyzing a Dynamic Model for Urban Social/Technological Networks
376	1109.2577	19/09/2011	440	1	Matúš Medo	Sinisa Pajevic, Dietmar Plenz	The Organization of Strong Links in Complex Networks
377	1109.2475	19/09/2011	440	1	Matúš Medo	Dietrich Stauffer	Statistical Physics for Humanities: A Tutorial
378	1109.2950	19/09/2011	440	1	Matúš Medo	Ernesto Estrada, Naomichi Hatano, Michele Benzi	The Physics of Communicability in Complex Networks
379	1109.2963	19/09/2011	440	1	Matúš Medo	Cesar H. Comin, João B. Bunoro, Matheus P. Viana, Luciano da F. Costa	Unveiling the Relationship Between Structure and Dynamics in Complex Networks
380	1109.2541	19/09/2011	440	1	Matúš Medo	Asim Ghosh, Daniele De Martino, Arnab Chatterjee, Matteo Marsili, Bikas K. Chakrabarti	Phase transitions in crowd dynamics of resource allocation
381	1109.2803	19/09/2011	440	1	Matúš Medo	João P. da Cruz, Pedro G. Lind	The bounds of heavy-tailed return distributions in evolving complex networks
382	1109.4422	23/09/2011	444	1	Matúš Medo	Chris Tofallis	Investment Volatility: A Critique of Standard Beta Estimation and a Simple Way Forward
383	1109.4250	23/09/2011	444	1	Matúš Medo	Tobias Galla, J. Doyne Farmer	Complex dynamics in learning complicated games
384	1109.4853	23/09/2011	444	1	Matúš Medo	James B. T. Sanders, Tobias Galla, Jonathan Shapiro	Effects of noise on convergent game learning dynamics
385	1109.5364	27/09/2011	448	1	Matúš Medo	Yehiel Berezin, Avi Gozolchiani, Shlomo Havlin	Stability of Climate Networks with Time
386	1109.4726	27/09/2011	448	1	Matúš Medo	Taisei Kaizoji, A. Saichev, D. Sornette	Equilibrium model of rational and noise traders: bifurcations to endogenous bubbles
387	1109.5560	27/09/2011	448	1	Matúš Medo	Matus Medo, Giulio Cimini, Stanislao Gualdi	Temporal effects in the growth of networks
388	1109.4859	27/09/2011	448	1	Matúš Medo	Marco Lagi, Yavni Bar-Yam, Karla Z. Bertrand, Yaneer Bar-Yam	The Food Crises: A quantitative model of food prices including speculators and ethanol conversion
389	1109.5791	28/09/2011	449	56	Joachim Kaldasch	Joachim Kaldasch	Evolutionary Model of Non-Durable Markets
390	1109.6210	30/09/2011	451	1	Matúš Medo	Iacopo Mastromatteo, Elia Zarinelli, Matteo Marsili	Reconstruction of financial network for robust estimation of systemic risk
391	1109.6018	30/09/2011	451	1	Matúš Medo	Chenhao Tan, Lillian Lee, Jie Tang, Long Jiang, Ming Zhou, Ping Li	User-level sentiment analysis incorporating social networks
392	1109.6154	30/09/2011	451	1	Matúš Medo	Zhi Guo, Eckhard Platen	The Small and Large Time Implied Volatilities in the Minimal Market Model
393	1109.6698	04/10/2011	455	1	Matúš Medo	Pasquale De Meo, Emilio Ferrara, Giacomo Fiumara, Alessandro Provetti	Improving Recommendation Quality by Merging Collaborative Filtering and Social Relationships
394	1110.0381	04/10/2011	455	1	Matúš Medo	Serguei Saavedra, Kathleen Hagerty, Brian Uzzi	Synchronicity, Instant Messaging and Performance among Financial Traders
395	1109.6909	04/10/2011	455	1	Matúš Medo	Sebast\ian Mart\inez Bustos, Jorgen Vitting Andersen, Michel Miniconi, Andrzej Nowak, Magdalena Rosz	Pricing stocks with yardsticks and sentiments
396	1110.0365	04/10/2011	455	1	Matúš Medo	Attila Szolnoki, Gyorgy Szabo, Lilla Czako	Competition of individual and institutional punishments in spatial public goods games
397	1110.0535	07/10/2011	458	1	Matúš Medo	Jameson L. Toole, Meeyoung Cha, Marta C. Gonzalez	Modeling the adoption of innovations in the presence of geographic and media influences
398	1110.1319	07/10/2011	458	1	Matúš Medo	Peter Cauwels, Didier Sornette	Quis pendit ipsa pretia: facebook valuation and diagnostic of a bubble based on nonlinear demographic dynamics
399	1110.2075	12/10/2011	463	1	Matúš Medo	Abhijit Chakraborty, G. Mukherjee, S. S. Manna	Conservative self-organized extremal model for wealth distribution
400	1110.2186	12/10/2011	463	1	Matúš Medo	Andrea Baronchelli, Albert Diaz-Guilera	Consensus in networks of mobile communicating agents
401	1110.1884	12/10/2011	463	1	Matúš Medo	José Luis Iribarren, Esteban Moro	Branching Dynamics of Viral Information Spreading
402	1110.2260	12/10/2011	463	1	Matúš Medo	Xiao-Qian Sun, Xue-Qi Cheng, Hua-Wei Shen, Zhao-Yang Wang	Distinguishing manipulated stocks via trading network analysis
403	1110.2153	12/10/2011	463	1	Matúš Medo	Young-Ho Eom, Santo Fortunato	Characterizing and modeling citation dynamics
404	1110.2899	17/10/2011	468	1	Matúš Medo	Toshimitsu Takahashi, Ryota Tomioka, Kenji Yamanishi	Discovering Emerging Topics in Social Streams via Link Anomaly Detection
405	1110.2724	17/10/2011	468	1	Matúš Medo	Greg Ver Steeg, Aram Galstyan	Information Transfer in Social Media
406	1110.2612	17/10/2011	468	1	Matúš Medo	Tomáš Tokár, Denis Horváth	Market inefficiency identified by both single and multiple currency trends
407	1110.3133	17/10/2011	468	1	Matúš Medo	Fei Ren, Li-Xin Zhong	Price impact asymmetry of institutional trading in Chinese stock market
408	1110.3025	17/10/2011	468	1	Matúš Medo	M.A. Sumour, M.A. Radwan, M.M. Shabat, Ali H. El-Astal	Statistical physics applied to stone-age civilization
409	1110.2931	17/10/2011	468	1	Matúš Medo	Chi Ho Yeung, David Saad	Networking - A Statistical Physics Perspective
410	1110.4312	26/10/2011	477	1	Matúš Medo	Thomas R. Hurd, James P. Gleeson	A framework for analyzing contagion in banking networks
411	1110.4123	26/10/2011	477	1	Matúš Medo	David Garcia, Antonios Garas, Frank Schweitzer	Positive words carry less information than negative words
412	1110.5186	26/10/2011	477	1	Matúš Medo	An Zeng, Giulio Cimini	Removing spurious interactions in complex networks
413	1110.5197	26/10/2011	477	1	Matúš Medo	Federico Garzarelli, Matthieu Cristelli, Andrea Zaccaria, Luciano Pietronero	Memory effects in stock price dynamics: evidences of technical trading
414	1110.4784	26/10/2011	477	1	Matúš Medo	Ilaria Bordino, Stefano Battiston, Guido Caldarelli, Matthieu Cristelli, Antti Ukkonen, Ingmar Weber	Web search queries can predict stock market volumes
415	1110.5222	26/10/2011	477	1	Matúš Medo	Soumyajyoti Biswas, Asim Ghosh, Arnab Chatterjee, Tapan Naskar, Bikas K. Chakrabarti	Continuous transition of social efficiencies in the stochastic strategy Minority Game
416	ep1110.0001	31/10/2011	482	58	Sergiy Melnyk	I. G. Tuluzov, and S. I. Melnyk	Physical Methodology for Economic Systems Modeling
417	ep1110.0002	31/10/2011	482	58	Sergiy Melnyk	S. I. Melnyk, and I. G. Tuluzov	Quantum Analog of the Black- Scholes Formula(market of financial derivatives as a continuous weak measurement)
418	ep1110.0003	31/10/2011	482	58	Sergiy Melnyk	S. Melnyk and I. Tuluzov	The dynamics of stock exchange based on the formalism of weak continuous quantum measurement
419	1110.5288	31/10/2011	482	58	Sergiy Melnyk	I. G. Tuluzov, S. I. Melnyk	Fundamental Measurements in Economics and in the Theory of Consciousness (Manifestation of quantum-mechanical properties of economic objects in slit measurements)
420	1110.5283	31/10/2011	482	58	Sergiy Melnyk	S.I.Melnyk, I.G.Tuluzov	Fundamental Measurements in Economics and in the Theory of Consciousness
421	1107.4588	31/10/2011	482	1	Matúš Medo	Mao Ye, Chunyan Wang, Christina Aperjis, Bernardo A. Huberman, Thomas Sandholm	Collective Attention and the Dynamics of Group Deals
422	1110.5962	31/10/2011	482	1	Matúš Medo	Serguei Saavedra, Jordi Duch, Brian Uzzi	Tracking Traders' Understanding of the Market Using e-Communication Data
423	1110.5789	31/10/2011	482	1	Matúš Medo	Nicholas G. Polson, James G. Scott	An empirical test for Eurozone contagion using an asset-pricing model with heavy-tailed stochastic volatility
424	1110.6679	02/11/2011	484	1	Matúš Medo	Y. Ikeda, H. Aoyama, Y. Fujiwara, H. Iyetomi, K. Ogimoto, W. Souma, H. Yoshikawa	Coupled Oscillator Model of the Business Cycle with Fluctuating Goods Markets
425	1111.0033	02/11/2011	484	1	Matúš Medo	Hang-Hyun Jo, Eunyoung Moon, Kimmo Kaski	Optimized reduction of uncertainty in bursty human dynamics
426	1111.0073	02/11/2011	484	1	Matúš Medo	Matthew O. Jackson, Dunia Lopez-Pintado	Diffusion and Contagion in Networks with Heterogeneous Agents and Homophily
427	1103.1249	09/11/2011	491	1	Matúš Medo	Tiziano Squartini, Giorgio Fagiolo, Diego Garlaschelli	Randomizing world trade. II. A weighted network analysis
428	1111.0389	09/11/2011	491	1	Matúš Medo	Mohammad Sharifzadeh, Simin Hojat	An analytical performance comparison of exchanged traded funds with index funds: 2002-2010
429	1111.0586	09/11/2011	491	1	Matúš Medo	Filippo Simini, Marta C. González, Amos Maritan, Albert-László Barabási	A universal model for mobility and migration patterns
430	1111.1896	09/11/2011	491	1	Matúš Medo	Janette Lehmann, Bruno Gonçalves, José J. Ramasco, Ciro Cattuto	Dynamical Classes of Collective Attention in Twitter
431	1111.2038	09/11/2011	491	1	Matúš Medo	Lester Alfonso, Ricardo Mansilla, Cesar A. Terrero-Escalante	On the scaling of the distra37ibution of daily price fluctuations in Mexican financial market index
432	1111.0307	14/11/2011	496	1	Matúš Medo	Zeinab Abbassi, Christina Aperjis, Bernardo A. Huberman	Swayed by Friends or by the Crowd?
433	1111.3971	18/11/2011	500	39	tomasz suslo	Tomasz Suslo	The Numerical Generalized Least-Squares Estimator of an Unknown Constant Mean of Random Field
434	1111.3652	18/11/2011	500	1	Matúš Medo	Luca Ferretti, Michele Cortelezzi, Bin Yang, Giacomo Marmorini, Ginestra Bianconi	Features and heterogeneities in growing network models
435	1111.4181	18/11/2011	500	1	Matúš Medo	Javier Borge-Holthoefer, Alejandro Rivero, Yamir Moreno	Locating privileged spreaders on an Online Social Network
436	1108.5580	30/08/2011	420	59	Reginald Smith	Reginald D. Smith	Five Differences Between Ecological and Economic Networks
437	1111.4650	24/11/2011	506	1	Matúš Medo	Yaniv Altshuler, Wei Pan, Alex Pentland	Trends Prediction Using Social Diffusion Models
438	1111.5297	24/11/2011	506	1	Matúš Medo	David Spivak, Markus Buehler	Reoccurring patterns in hierarchical protein materials and music: The power of analogies
439	1111.4637	24/11/2011	506	1	Matúš Medo	Jun-ichi Maskawa	Collective behavior of stock prices as a precursor to market crash
440	1111.5595	24/11/2011	506	1	Matúš Medo	Sandra Gonzalez-Bailon, Javier Borge-Holthoefer, Alejandro Rivero, Yamir Moreno	The Dynamics of Protest Recruitment through an Online Network
441	1111.4852	24/11/2011	506	1	Matúš Medo	Hayafumi Watanabe, Hideki Takayasu, Misako Takayasu	Biased diffusion on Japanese inter-firm trading network: Estimation of sales from network structure
442	1111.5069	24/11/2011	506	1	Matúš Medo	Leonidas Sandoval Junior	Cluster formation and evolution in networks of financial market indices
443	1111.4503	24/11/2011	506	1	Matúš Medo	Johan Ugander, Brian Karrer, Lars Backstrom, Cameron Marlow	The Anatomy of the Facebook Social Graph
444	1111.6053	29/11/2011	511	1	Matúš Medo	Filippo Radicchi, Claudio Castellano	Testing the fairness of citation indicators for comparison across scientific domains: the case of fractional citation counts
445	1111.7235	02/12/2011	514	1	Matúš Medo	Márton Karsai, Kimmo Kaski, Albert-László Barabási, János Kertész	Universal features of correlated bursty behaviour
446	1112.0233	02/12/2011	514	1	Matúš Medo	Michael Pickhardt, Goetz Seibold	Income Tax Evasion Dynamics: Evidence from an Agent-based Econophysics Model
447	1111.6633	02/12/2011	514	1	Matúš Medo	Giuseppe Benedetti, Luciano Campi, Jan Kallsen, Johannes Muhle-Karbe	On the Existence of Shadow Prices
448	1111.7103	02/12/2011	514	1	Matúš Medo	Nicolas Huth, Frédéric Abergel	High Frequency Lead/lag Relationships - Empirical facts
449	1112.0241	02/12/2011	514	1	Matúš Medo	Weiping Liu, An Zeng, Yanbo Zhou	Degree heterogeneity in spatial networks with total cost constraint
450	1111.6118	29/11/2011	511	1	Matúš Medo	Nicole Carlson, Dong-Hee Kim, Adilson E. Motter	Sample-to-sample fluctuations in real-network ensembles
451	1112.0076	02/12/2011	514	1	Matúš Medo	Nicolas Della Penna, Mark D. Reid	Bandit Market Makers
452	1112.0210	02/12/2011	514	1	Matúš Medo	Karol Wawrzyniak, Wojciech Wislicki	Mesoscopic approach to minority games in herd regime
453	1112.1051	06/12/2011	518	1	Matúš Medo	Huina Mao, Scott Counts, Johan Bollen	Predicting Financial Markets: Comparing Survey, News, Twitter and Search Engine Data
454	1112.0770	06/12/2011	518	1	Matúš Medo	M. A. Virasoro	Non-Gaussianity of the Intraday Returns Distribution: its evolution in time
455	1112.0767	06/12/2011	518	1	Matúš Medo	Akira Ishii, Takehiro Matsumoto, Shinji Miki	Revenue Prediction of Local Event using Mathematical Model of Hit Phenomena
456	1112.2239	13/12/2011	525	1	Matúš Medo	Javier Borge-Holthoefer, Yamir Moreno	Absence of influential spreaders in rumor dynamics
457	1112.2168	13/12/2011	525	1	Matúš Medo	Anindya S. Chakrabarti	Firm dynamics in a closed, conserved economy: A model of size distribution of employment and related statistics
458	1112.1114	13/12/2011	525	1	Matúš Medo	Arthur M. Berd	The Nature of Alpha
459	1112.2459	13/12/2011	525	1	Matúš Medo	Alireza Abbasi, Liaquat Hossain	Hybrid Centrality Measures for Binary and Weighted Networks
460	1112.1440	13/12/2011	525	1	Matúš Medo	M. E. J. Newman	Complex Systems: A Survey
461	ep1112.0001	15/12/2011	527	25	gocadog	Godfrey Cadogan	The Source of Uncertainty in Probabilistic Preferences Over Gambles
462	1112.3475	16/12/2011	528	1	Matúš Medo	Stefano Cardanobile, Volker Pernice, Moritz Deger, Stefan Rotter	Discovering universal statistical laws of complex networks
463	1112.3095	16/12/2011	528	1	Matúš Medo	Vedant Misra, Marco Lagi, Yaneer Bar-Yam	Evidence of market manipulation in the financial crisis
464	1112.2984	16/12/2011	528	1	Matúš Medo	Peter Klimek, Ricardo Hausmann, Stefan Thurner	Empirical confirmation of creative destruction from world trade data
465	1112.2755	16/12/2011	528	1	Matúš Medo	Kristina Lerman, Suradej Intagorn, Jeon-Hyung Kang, Rumi Ghosh	Using Proximity to Predict Activity in Social Networks
466	ep1201.0001	03/01/2012	546	25	gocadog	G. Cadogan	Trading Rules Over Fundamentals: A Stock Price Formula for High Frequency Trading, Bubbles and Crashes
467	1201.0433	04/01/2012	547	1	Matúš Medo	W.-X. Zhou, G.-H. Mu, J. Kertész	Random matrix approach to the dynamics of stock inventory variations
468	1112.6169	04/01/2012	547	1	Matúš Medo	Alexandros Gabrielsen, Massimiliano Marzo, Paolo Zagaglia	Measuring market liquidity: An introductory survey
469	1201.0676	04/01/2012	547	1	Matúš Medo	Nikolay K. Vitanov, Marcel R. Ausloos	Knowledge epidemics and population dynamics models for describing idea diffusion
470	1112.6024	04/01/2012	547	1	Matúš Medo	Zalán Forró, Peter Cauwels, Didier Sornette	Valuation of Zynga
471	1201.0524	04/01/2012	547	1	Matúš Medo	Christian Borghesi, Jean-Claude Raynal, Jean-Philippe Bouchaud	Election turnout statistics in many countries: similarities, differences, and a diffusive field model for decision-making
472	1112.5687	04/01/2012	547	1	Matúš Medo	Hamed Amini, Rama Cont, Andreea Minca	Resilience to Contagion in Financial Networks
473	1112.5328	04/01/2012	547	1	Matúš Medo	Krishanu Roy Chowdhury, Asim Ghosh, Soumyajyoti Biswas, Bikas K. Chakrabarti	Kinetic exchange opinion model: solution in the single parameter map limit
474	ep1201.0002	08/01/2012	551	25	gocadog	G. Cadogan	Active Portfolio Management, Positive Jensen-Jarrow Alpha, and Zero Sets of CAPM
475	1201.0967	10/01/2012	553	1	Matúš Medo	Daniel Kapp, Marco Vega	Real Output Costs of Financial Crises: A Loss Distribution Approach
476	1201.1900	10/01/2012	553	1	Matúš Medo	Zhen Wang, Attila Szolnoki, Matjaz Perc	Evolution of public cooperation on interdependent networks: The impact of biased utility functions
477	1201.0625	10/01/2012	553	1	Matúš Medo	Leonidas Sandoval Junior, Adriana Bruscato, Maria Kelly Venezuela	Building portfolios of stocks in the São Paulo Stock Exchange using Random Matrix Theory
478	1201.1535	10/01/2012	553	1	Matúš Medo	Jozef Barunik, Tomaso Aste, Tiziana Di Matteo, Ruipeng Liu	Understanding the source of multifractality in financial markets
479	1112.2895	10/01/2012	553	1	Matúš Medo	Giorgio Fagiolo, Tiziano Squartini, Diego Garlaschelli	Null Models of Economic Networks: The Case of the World Trade Web
480	1201.3083	17/01/2012	560	1	Matúš Medo	Vygintas Gontis, Aleksejus Kononovicius, Stefan Reimann	The class of nonlinear stochastic models as a background for the bursty behavior in financial markets
481	1201.2024	17/01/2012	560	1	Matúš Medo	Pau Erola, Albert Diaz-Guilera, Sergio Gomez, Alex Arenas	Modeling international crisis synchronization in the World Trade Web
482	1201.2825	17/01/2012	560	1	Matúš Medo	Hao Meng, Fei Ren, Gao-Feng Gu, Xiong Xiong, Yong-Jie Zhang, Wei-Xing Zhou, Wei Zhang	Effects of long memory in the order submission process on the properties of recurrence intervals of large price fluctuations
483	1201.2817	17/01/2012	560	1	Matúš Medo	Matteo Marsili	On the concentration of large deviations for fat tailed distributions
484	1201.3292	17/01/2012	560	1	Matúš Medo	Kun Zhao, Márton Karsai, Ginestra Bianconi	Entropy of dynamical social networks
485	1201.3473	18/01/2012	561	60	LKristoufek	Ladislav Kristoufek	Multifractal Height Cross-Correlation Analysis: A New Method for Analyzing Long-Range Cross-Correlations
486	1201.3511	18/01/2012	561	60	LKristoufek	Ladislav Kristoufek	How are rescaled range analyses affected by different memory and distributional properties? A Monte Carlo study
487	ep1201.0003	21/01/2012	564	25	gocadog	Franck Jovanovic and Christophe Schinckus	Towards a transdisciplinary econophysics
488	1201.3580	23/01/2012	566	61	Rsmith	Reginald D. Smith	A drift formulation of Gresham's Law
489	1201.3572	23/01/2012	566	1	Matúš Medo	Vladimir Filimonov, Didier Sornette	Quantifying reflexivity in financial markets: towards a prediction of flash crashes
490	1201.4145	23/01/2012	566	1	Matúš Medo	Eytan Bakshy, Itamar Rosenn, Cameron Marlow, Lada Adamic	The Role of Social Networks in Information Diffusion
491	1201.5690	31/01/2012	574	1	Matúš Medo	Jongwook Kim, Gabjin Oh	Heavy-tail driven by memory
492	1201.6130	31/01/2012	574	1	Matúš Medo	Peter Kratz, Torsten Schöneborn	Portfolio liquidation in dark pools in continuous time
493	1201.4955	31/01/2012	574	1	Matúš Medo	Anne-Ly Do, Lars Rudolf, Thilo Gross	Coordination, Differentiation and Fairness in a population of cooperating agents
494	1201.5532	31/01/2012	574	1	Matúš Medo	B. Berche, C. von Ferber, T. Holovatch, Yu. Holovatch	Transportation Network Stability: a Case Study of City Traffic
495	1201.6339	31/01/2012	574	1	Matúš Medo	M. Dickison, S. Havlin, H. E. Stanley	Epidemics on Interconnected Networks
496	1201.4776	31/01/2012	574	60	LKristoufek	Lukas Vacha, Jozef Barunik	Co-movement of energy commodities revisited: Evidence from wavelet coherence analysis
497	1201.4786	31/01/2012	574	60	LKristoufek	Jozef Barunik, Ladislav Kristoufek	On Hurst exponent estimation under heavy-tailed distributions
498	1201.4781	31/01/2012	574	60	LKristoufek	Jozef Barunik, Lukas Vacha	Monte Carlo-based tail exponent estimator
499	1201.6418	01/02/2012	575	1	Matúš Medo	X.F. Jiang, B. Zheng	Anti-correlation and subsector structure in financial systems
500	1201.6655	01/02/2012	575	1	Matúš Medo	Alina Beygelzimer, John Langford, David Pennock	Learning Performance of Prediction Markets with Kelly Bettors
501	1201.6544	01/02/2012	575	1	Matúš Medo	Małgorzata Snarska	A Random Matrix Approach to Dynamic Factors in macroeconomic data
502	1201.6340	01/02/2012	575	1	Matúš Medo	Martin Gremm, Mark B. Wise	Mathematical Constraints on Financially Viable Public Policy
503	1202.0344	03/02/2012	577	62	digudigu	J. Shen, B. Zheng	Cross-correlation in financial dynamics
504	ep1202.0001	03/02/2012	577	25	gocadog	G. Cadogan	Commutative Prospect Theory and Confident Behaviour under Risk and Uncertainty in Psychological Space
505	1202.0342	04/02/2012	578	62	digudigu	J. Shen, B. Zheng	On return-volatility correlation in financial dynamics
506	ep1202.0002	09/02/2012	583	11	Dror Kenett	Dror Y. Kenett, Matthias Raddant, Thomas Lux, and Eshel Ben-Jacob	Evolvement of Uniformity and Volatility in the Stressed Global Financial Village
507	ep1202.0004	14/02/2012	588	25	gocadog	G. Cadogan	A Note On Confidence Momentum And Term Structure of Confidence with Applications to Financial Markets
508	1202.1623	14/02/2012	588	1	Matúš Medo	Michael C. Münnix, Takashi Shimada, Rudi Schäfer, Francois Leyvraz Thomas H. Seligman, Thomas Guhr, H. E. Stanley	Identifying States of a Financial Market
509	1202.2461	14/02/2012	588	1	Matúš Medo	Xin Shuai, Alberto Pepe, Johan Bollen	How the Scientific Community Reacts to Newly Submitted Preprints: Article Downloads, Twitter Mentions, and Citations
510	1202.1448	14/02/2012	588	1	Matúš Medo	Neil Johnson, Guannan Zhao, Eric Hunsader, Jing Meng, Amith Ravindar, Spencer Carran, Brian Tivnan	Financial black swans driven by ultrafast machine ecology
511	1202.2447	14/02/2012	588	1	Matúš Medo	Fulvio Baldovin, Francesco Camana, Massimiliano Caporin, Attilio L. Stella	Ensemble properties of high frequency data and intraday trading rules
512	1202.2684	14/02/2012	588	1	Matúš Medo	M. Puck Rombach, Mason A. Porter, James H. Fowler, Peter J. Mucha	Core-Periphery Structure in Networks
513	1202.1374	14/02/2012	588	1	Matúš Medo	Anita Mehta	Predatory trading and risk minimisation: how to (b)eat the competition
514	1202.1367	14/02/2012	588	1	Matúš Medo	Karissa McKelvey, Alex Rudnick, Michael D. Conover, Filippo Menczer	Visualizing Communication on Social Media: Making Big Data Accessible
515	1202.3915	20/02/2012	594	1	Matúš Medo	A. Saichev, D. Sornette	A simple microstructure return model explaining microstructure noise and Epps effects
516	1202.2903	20/02/2012	594	1	Matúš Medo	Linyuan Lü, Zi-Ke Zhang, Tao Zhou	Scaling Laws in Human Language
517	1202.3936	20/02/2012	594	1	Matúš Medo	Ryohei Hisano, Didier Sornette	On the distribution of time-to-proof of mathematical conjectures
518	1202.3062	20/02/2012	594	1	Matúš Medo	Márton Karsai, Kimmo Kaski, János Kertész	Correlated dynamics in egocentric communication networks
519	1202.3533	20/02/2012	594	1	Matúš Medo	Aleksejus Kononovicius, Vygintas Gontis, Valentas Daniunas	Agent-based Versus Macroscopic Modeling of Competition and Business Processes in Economics and Finance
520	1202.3025	20/02/2012	594	1	Matúš Medo	Sebastian Heise, and Reimer Kuehn	Derivatives and Credit Contagion in Interconnected Networks
521	1202.4332	22/02/2012	596	1	Matúš Medo	Enrico Scalas, Mauro Politi	A parsimonious model for intraday European option pricing
522	1202.4554	22/02/2012	596	1	Matúš Medo	Nicola Bellomo, Miguel A. Herrero, Andrea Tosin	On the dynamics of social conflicts: looking for the Black Swan
523	1202.4329	22/02/2012	596	1	Matúš Medo	Massimo Riccaboni, Alessandro Rossi, Stefano Schiavo	Global Networks of Trade and Bits
524	1202.5926	29/02/2012	603	55	Eric Kemp-Benedict	Eric Kemp-Benedict	Second-order Price Dynamics: Approach to Equilibrium with Perpetual Arbitrage
525	1202.4918	29/02/2012	603	1	Matúš Medo	V.I. Yukalov, D. Sornette	Quantum decision making by social agents
526	1202.6033	29/02/2012	603	1	Matúš Medo	Christian Borgs, Michael Brautbar, Jennifer Chayes, Sanjeev Khanna, Brendan Lucier	The Power of Local Information in Social Networks
527	1202.5041	29/02/2012	603	1	Matúš Medo	Daniele Marinazzo, Mario Pellicoro, Guorong Wu, Leonardo Angelini, Sebastiano Stramaglia	Information flow in a network model and the law of diminishing marginal returns
528	1202.6345	29/02/2012	603	1	Matúš Medo	Lazaros K. Gallos, Pablo Barttfeld, Shlomo Havlin, Mariano Sigman, Hernán A. Makse	Collective behavior and critical fluctuations in the spatial spreading of obesity, diabetes and cancer
529	1202.5376	29/02/2012	603	1	Matúš Medo	Ola Løvsletten, Martin Rypdal	A multifractal approach towards inference in finance
530	ep1203.0002	04/03/2012	607	10	Shileilei	Leilei Shi, Liyan Han, Yiwen Wang, Ding Chen, Yan Piao, and Chengling Gou	Market Crowd Trading Conditioning, Agreement Price, and Volume Implications
531	1203.0788	07/03/2012	610	1	Matúš Medo	Krzysztof Suchecki, Alkim Almila Akdag Salah, Cheng Gao, Andrea Scharnhorst	Evolution of Wikipedia's Category Structure
532	1203.0313	07/03/2012	610	1	Matúš Medo	Satyam Mukherjee	Statistical Analysis of the Road Network of India
533	1202.6412	07/03/2012	610	1	Matúš Medo	Rama Cont, Adrien De Larrard	Order book dynamics in liquid markets: limit theorems and diffusion approximations
534	1203.0300	07/03/2012	610	1	Matúš Medo	Emanuele Strano, Vincenzo Nicosia, Vito Latora, Sergio Porta, Marc Barthelemy	Elementary processes governing the evolution of road networks
535	1202.6187	07/03/2012	610	1	Matúš Medo	Peter Carr, Travis Fisher, Johannes Ruf	Why are quadratic normal volatility models analytically tractable?
536	ep1203.0003	11/03/2012	614	25	gocadog	J. A. Cole and G. Cadogan	A Regulator's Exercise of Career Option To Quit and Join A Regulated Firm's Management with Applications to Financial Institutions
537	1203.1647	12/03/2012	615	1	Matúš Medo	Sheng Yu, Subhash Kak	A Survey of Prediction Using Social Media
538	1203.1880	12/03/2012	615	1	Matúš Medo	N. Derzsy, Z. Neda, M.A. Santos	Income distribution patterns from a complete social security database
539	ep1203.0004	14/03/2012	617	63	mmcy	M. Cavaliere, S. Sedwards, C.E. Tarnita, M.A. Nowak, A. Csikász-Nagy	Prosperity is associated with instability in dynamical networks
540	1203.3274	16/03/2012	619	64	hisakadom	Masato Hisakado, Shintaro Mori	Two kinds of Phase transitions in a Voting model
541	1203.3058	16/03/2012	619	1	Matúš Medo	Filippo Radicchi	Universality, limits and predictability of gold-medal performances at the Olympic Games
542	1203.2477	16/03/2012	619	1	Matúš Medo	Michele Starnini, Andrea Baronchelli, Alain Barrat, Romualdo Pastor-Satorras	Random walks on temporal networks
543	1203.3188	16/03/2012	619	1	Matúš Medo	Alexander Becker, Alexander F. R. Koivusalo, Rudi Schäfer	Empirical Evidence for the Structural Recovery Model
544	1203.2655	16/03/2012	619	1	Matúš Medo	Yang-Yu Liu, Jean-Jacques Slotine, Albert-László Barabási	Control centrality and hierarchical structure in complex networks
545	1203.2982	15/03/2012	618	3	xrigher	An Zeng, Weiping Liu	Enhancing network robustness for malicious attacks
546	ep1203.0005	17/03/2012	620	11	Dror Kenett	Dror Y. Kenett, Yoash Shapira, Gitit Gur-Gershgoren, Eshel Ben-Jacob	Index cohesive force analysis of the U.S. stock market
547	1203.2334	19/03/2012	622	9	bobo	B. Lehle	Analysis of stochastic time series in N dimensions in the presence of strong measurement noise
548	1203.4156	21/03/2012	624	1	Matúš Medo	Sait Tunc, Suleyman S. Kozat	Optimal Investment Under Transaction Costs: A Threshold Rebalanced Portfolio Approach
549	1203.3065	21/03/2012	624	1	Matúš Medo	Guillaume Deffuant, Timoteo Carletti, Sylvie Huet	The Leviathan model: Absolute dominance, generalised distrust, small worlds and other patterns emerging from combining vanity with opinion propagation
550	1203.4979	23/03/2012	626	60	LKristoufek	Ladislav Kristoufek	Fractal Markets Hypothesis and the Global Financial Crisis: Scaling, Investment Horizons and Liquidity
551	1203.5893	28/03/2012	631	65	Fulvio Baldovin	Fulvio Baldovin, Francesco Camana, Michele Caraglio, Attilio L. Stella, Marco Zamparo	Aftershock prediction for high-frequency financial markets' dynamics
552	1203.5298	28/03/2012	631	1	Matúš Medo	Rémi Lemoy, Eric Bertin	Dynamical fluctuations in a simple housing market model
553	1203.5957	28/03/2012	631	1	Matúš Medo	Joachim de Lataillade, Cyril Deremble, Marc Potters, Jean-Philippe Bouchaud	Optimal Trading with Linear Costs
554	1203.5581	28/03/2012	631	1	Matúš Medo	Jongwook Kim, Teppei Okumura	Heavy-Tail Distribution from Correlation of Discrete Stochastic Process
555	1203.5161	28/03/2012	631	1	Matúš Medo	Márton Pósfai, Yang-Yu Liu, Jean-Jacques Slotine, Albert-László Barabási	Effect of correlations on network controllability
556	1203.5351	28/03/2012	631	1	Matúš Medo	Nicola Perra, Bruno Gonçalves, Romualdo Pastor-Satorras, Alessandro Vespignani	Activity driven modeling of time varying networks
557	1203.5703	28/03/2012	631	1	Matúš Medo	L. De Leo, V. Vargas, S. Ciliberti, J.-P. Bouchaud	We've walked a million miles for one of these smiles
558	1203.6507	31/03/2012	634	56	Joachim Kaldasch	Joachim Kaldasch	Evolutionary Model of the Personal Income Distribution
559	1204.0915	05/04/2012	639	42	Dan Pirjol	Dan Pirjol	Equivalence of interest rate models and lattice gases
560	ep1204.0001	08/04/2012	642	50	Tobias Preis	Tobias Preis, Helen Susannah Moat, H. Eugene Stanley and Steven R. Bishop	Quantifying the Advantage of Looking Forward
561	1204.1381	11/04/2012	645	1	Matúš Medo	Ban Zheng, Eric Moulines, Frédéric Abergel	Price Jump Prediction in Limit Order Book
562	1204.1160	11/04/2012	645	1	Matúš Medo	Suman Kalyan Maity, T. Venkat Manoj, Animesh Mukherjee	Opinion formation in time-varying social networks: The case of Naming Game
563	1204.2251	11/04/2012	645	1	Matúš Medo	Jean-David Fermanian, Olivier Vigneron	On break-even correlation: the way to price structured credit derivatives by replication
564	1204.1002	11/04/2012	645	1	Matúš Medo	Erwan Le Martelot, Chris Hankin	Fast Multi-Scale Detection of Relevant Communities
565	1204.0922	11/04/2012	645	1	Matúš Medo	Fabio Caccioli, Jean-Philippe Bouchaud, J. Doyne Farmer	A proposal for impact-adjusted valuation: Critical leverage and execution risk
566	1204.0752	11/04/2012	645	1	Matúš Medo	Alexander M. Petersen, Massimo Riccaboni, H. Eugene Stanley, Fabio Pammolli	Persistence and Uncertainty in the Academic Career
567	1204.0162	16/04/2012	650	3	xrigher	Dmitri Krioukov	The Proof of Innocence
568	1204.3156	17/04/2012	651	55	Eric Kemp-Benedict	Eric Kemp-Benedict	Price and Quantity Trajectories: Second-order Dynamics
569	1204.3861	23/04/2012	657	1	Matúš Medo	Daniel B. Larremore, Marshall Y. Carpenter, Edward Ott, Juan G. Restrepo	Statistical Properties of Avalanches in Networks
570	1204.4491	23/04/2012	657	1	Matúš Medo	Huy Nguyen, Rong Zheng	On Budgeted Influence Maximization in Social Networks
571	1204.3536	23/04/2012	657	1	Matúš Medo	Josselin Garnier, George Papanicolaou, Tzu-Wei Yang	Large deviations for a mean field model of systemic risk
572	1204.4122	23/04/2012	657	1	Matúš Medo	James McNerney, Brian D. Fath, Gerald Silverberg	Network structure of inter-industry flows
573	1204.4928	26/04/2012	660	1	Matúš Medo	Maxi San Miguel, Jeffrey H. Johnson, Janos Kertesz, Kimmo Kaski, Albert Díaz-Guilera, Robert S. MacK	Challenges in Complex Systems Science
574	1204.5055	26/04/2012	660	1	Matúš Medo	Natascia Angelini, Giacomo Bormetti, Stefano Marmi, Franco Nardini	Value matters: Predictability of Stock Index Returns
575	1204.5314	26/04/2012	660	1	Matúš Medo	Joydeep Chandra, Ingo Scholtes, Niloy Ganguly, Frank Schweitzer	A Tunable Mechanism for Identifying Trusted Nodes in Large Scale Distributed Networks
576	1204.5103	26/04/2012	660	1	Matúš Medo	Gayatri Tilak, Tamas Szell, Remy Chicheportiche, Anirban Chakraborti	Study of statistical correlations in intraday and daily financial return time series
577	1204.5661	26/04/2012	660	1	Matúš Medo	Yoshiharu Maeno, Satoshi Morinaga, Hirokazu Matsushima, Kenichi Amagai	Transmission of distress in a bank credit network
578	1204.5718	26/04/2012	660	1	Matúš Medo	Tino Kluge, L. C. G. Rogers	The potential approach in practice
579	ep1205.0001	01/05/2012	665	55	Eric Kemp-Benedict	Koen Frenken and Stefan Mendritzki	Optimal modularity: a demonstration of the evolutionary advantage of modular architectures
580	ep1205.0002	01/05/2012	665	25	gocadog	G. Charles-Cadogan	A Confidence Representation Theorem for Ambiguous Sources with Applications to Financial Markets and Trade Algorithm
581	1204.5636	03/05/2012	667	1	Matúš Medo	Krzysztof R. Apt, Evangelos Markakis	Social Networks with Competing Products
582	1205.0505	03/05/2012	667	1	Matúš Medo	Andreas Gronlund, Il Gu Yi, Beom Jun Kim	Fractal Profit Landscape of the Stock Market
583	1204.6483	03/05/2012	667	1	Matúš Medo	Victor M. Yakovenko	Applications of statistical mechanics to economics: Entropic origin of the probability distributions of money, income, and energy consumption
584	1204.6441	03/05/2012	667	1	Matúš Medo	Daniel Gayo-Avello	I Wanted to Predict Elections with Twitter and all I got was this Lousy Paper -- A Balanced Survey on Election Prediction using Twitter Data
585	1204.6638	03/05/2012	667	1	Matúš Medo	Jung-Hun Yang, Dick Ettema, Koen Frenken	Modelling the emergence of spatial patterns of economic activity
586	1205.0540	03/05/2012	667	1	Matúš Medo	Weimao Ke	A Fitness Model for Scholarly Impact Analysis
587	1204.6549	03/05/2012	667	1	Matúš Medo	D. R. J. O'Neale, S. C. Hendy	Power Law Distributions of Patents as Indicators of Innovation
588	1112.5806	07/05/2012	671	39	tomasz suslo	Tomasz Suslo	Complex-Valued Best Linear Unbiased Estimator of an Unknown Constant Mean of White Noise
589	1102.1791	10/05/2012	674	55	Eric Kemp-Benedict	Igor V. Ovchinnikov	Self-Organized Criticality as Witten-type Topological Field Theory with Spontaneously Broken Becchi-Rouet-Stora-Tyutin Symmetry
590	1205.0635	11/05/2012	675	1	Matúš Medo	Andreas Hüsler, Didier Sornette, Cars H. Hommes	Super-exponential bubbles in lab experiments: evidence for anchoring over-optimistic expectations on price
591	1205.1364	11/05/2012	675	1	Matúš Medo	V. I. Yukalov, D. Sornette	Statistical Outliers and Dragon-Kings as Bose-Condensed Droplets
592	1205.1710	11/05/2012	675	1	Matúš Medo	Sayantan Ghosh, Uwe Jaekel, Francesco Petruccione	Singularity strength based characterization of financial networks
593	1205.0877	11/05/2012	675	1	Matúš Medo	Giacomo Livan, Jun-ichi Inoue, Enrico Scalas	On the non-stationarity of financial time series: impact on optimal portfolio selection
594	ep1205.0003	11/05/2012	675	66	Julio Pombo	Julio Pombo-Romero, Luis M. Varela, Carlos J. Ricoy	Diffusion of innovations in social interaction systems. An agent-based model for the introduction of new drugs in markets
595	1205.1861	11/05/2012	675	1	Matúš Medo	Zeyu Zheng, Kazuko Yamasaki	Hierarchical structure and time-lag correlation in Worldwide Financial Markets
596	1205.1813	11/05/2012	675	1	Matúš Medo	Raj Rao Nadakuditi, M. E. J. Newman	Graph spectra and the detectability of community structure in networks
597	1205.1628	11/05/2012	675	1	Matúš Medo	Diego Rybski, Sergey V. Buldyrev, Shlomo Havlin, Fredrik Liljeros, Hernan A. Makse	Communication activity in a social network: relation between long-term correlations and inter-event clustering
598	1205.2521	18/05/2012	682	1	Matúš Medo	Matteo Ortisi, Valerio Zuccolo	From Minority Game to Black & Scholes pricing
599	1205.2915	18/05/2012	682	1	Matúš Medo	Daniel R. Parisi, Didier Sornette, Dirk Helbing	Universality class of balanced flows with bottlenecks: granular flows, pedestrian fluxes and financial price dynamics
600	1205.3051	18/05/2012	682	1	Matúš Medo	Fabien Guilbaud, Huyên Pham	Optimal High Frequency Trading in a Pro-Rata Microstructure with Predictive Information
601	1205.2736	18/05/2012	682	1	Matúš Medo	Nathan Oken Hodas, Kristina Lerman	How Visibility and Divided Attention Constrain Social Contagion
602	1205.4008	18/05/2012	682	1	Matúš Medo	Florian Klöck, Alexander Schied, Yuemeng Sun	Price manipulation in a market impact model with dark pool
603	1205.3482	18/05/2012	682	1	Matúš Medo	Mauricio Labadie, Charles-Albert Lehalle	Optimal starting times, stopping times and risk measures for algorithmic trading
604	1205.3111	18/05/2012	682	1	Matúš Medo	Emanuele Cozzo, Alex Arenas, Yamir Moreno	Stability of Boolean Multilevel Networks
605	1205.4013	18/05/2012	682	1	Matúš Medo	Xiaohan Zhao, Alessandra Sala, Christo Wilson, Xiao Wang, Sabrina Gaito, Haitao Zheng, Ben Y. Zhao	Multi-scale Dynamics in a Massive Online Social Network
606	1205.3188	18/05/2012	682	1	Matúš Medo	Xuqing Huang, Shuai Shao, Huijuan Wang, Sergey V. Buldyrev, Shlomo Havlin, H. Eugene Stanley	The robustness of interdependent clustered networks
607	1205.3720	18/05/2012	682	1	Matúš Medo	Antonios Garas, Frank Schweitzer, Shlomo Havlin	A k-shell decomposition method for weighted networks
608	1205.3597	19/05/2012	683	39	tomasz suslo	Tomasz Suslo	The Correct Classic Generalized Least-Squares Estimator of an Unknown Constant Mean of Randon Field
609	1203.1868	12/03/2012	615	1	Matúš Medo	Sandra González-Bailón, Javier Borge-Holthoefer, Yamir Moreno	Broadcasters and Hidden Influentials in Online Protest Diffusion
610	1110.2724?	17/10/2011	468	1	Matúš Medo	Greg Ver Steeg, Aram Galstyan	Information Transfer in Social Media
611	1205.5509	29/05/2012	693	1	Matúš Medo	Paolo Boldi, Sebastiano Vigna	Four Degrees of Separation, Really
612	1205.4808	29/05/2012	693	1	Matúš Medo	Taro Takaguchi, Nobuo Sato, Kazuo Yano, Naoki Masuda	Importance of individual events in temporal networks
613	1205.6278	31/05/2012	695	1	Matúš Medo	Milovan Šuvakov, David Garcia, Frank Schweitzer, Bosiljka Tadić	Agent-based simulations of emotion spreading in online social networks
614	1205.6561	31/05/2012	695	67	xxx	Hidetsugu Sakaguchi, Tatsuma Matsuo	Cascade Failure in a Phase Model of Power Grids
615	ep1205.0004	31/05/2012	695	23	yanbo zhou	Yan-Bo Zhou, Linyuan Lü, and Menghui Li	Quantifying the influence of scientists and their publications: distinguishing between prestige and popularity
616	0902.0803	31/05/2012	695	23	yanbo zhou	Travis Garrett	A Simple, Direct Finite Differencing of the Einstein Equations
617	ep1205.0005	31/05/2012	695	37	Dmitry Vinogradov	Dmitry V. Vinogradov	Arbitrary Truncated Levy Flight: Asymmetrical Truncation and High-Order Correlations
618	1206.0224	04/06/2012	699	1	Matúš Medo	Wei Li, Amir Bashan, Sergey V. Buldyrev, H. Eugene Stanley, Shlomo Havlin	Cascading Failures in Interdependent Lattice Networks: The Critical Role of the Length of Dependency Links
619	1206.0108	04/06/2012	699	1	Matúš Medo	Raj Kumar Pan, Sitabhra Sinha, Kimmo Kaski, Jari Saramäki	The evolution of interdisciplinarity in physics research
620	1205.6822	04/06/2012	699	1	Matúš Medo	Brian Ball, M. E. J. Newman	Friendship networks and social status
621	ep1206.0001	08/06/2012	703	55	Eric Kemp-Benedict	Gerard Weisbuch, Alan Kirman, Dorothea K. Herreiner	Market Organization
622	1206.0682	08/06/2012	703	1	Matúš Medo	Enzo Busseti, Fabrizio Lillo	Calibration of optimal execution of financial transactions in the presence of transient market impact
623	1206.1331	08/06/2012	703	1	Matúš Medo	Seth A. Myers, Chenguang Zhu, Jure Leskovec	Information Diffusion and External Influence in Networks
624	1206.1313	08/06/2012	703	1	Matúš Medo	Mariano G. Beiró, Jorge R. Busch, Sebastian P. Grynberg, J. Ignacio Alvarez-Hamelin	Obtaining Communities with a Fitness Growth Process
625	1206.1272	08/06/2012	703	1	Matúš Medo	J. L. Subias	Spin model with negative absolute temperatures for stock market forecasting
626	ep1206.0002	11/06/2012	706	25	gocadog	G. Charles-Cadogan	Representation Theory for Risk On Markowitz-Tversky-Kahneman Topology
627	1206.1999	12/06/2012	707	1	Matúš Medo	Michael Golosovsky, Sorin Solomon	Runaway Events Dominate the Heavy Tail of Citation Distributions
628	1206.2216	12/06/2012	707	1	Matúš Medo	Sebastian Grauwin, Guillaume Beslon, Eric Fleury, Sara Franceschelli, Céline Robardet, Jean-Baptiste Rouquier, Pablo Jensen	Complex Systems Science: Dreams of Universality, Reality of Interdisciplinarity
629	1206.2153	12/06/2012	707	1	Matúš Medo	Rémy Chicheportiche, Jean-Philippe Bouchaud	The fine-structure of volatility feedback
630	1206.2333	12/06/2012	707	1	Matúš Medo	Vic Norton	An algorithm for the orthogonal decomposition of financial return data
631	1206.2062	12/06/2012	707	1	Matúš Medo	Amir Bashan, Yehiel Berezin, Sergey V. Buldyrev, Shlomo Havlin	The extreme vulnerability of interdependent spatially embedded networks
632	1206.2305	12/06/2012	707	1	Matúš Medo	Constantinos Kardaras, Jan Obloj, Eckhard Platen	The numeraire property and long-term growth optimality for drawdown-constrained investments
633	1206.4562	21/06/2012	716	1	Matúš Medo	G. Charles-Cadogan	Active Portfolio Management, Positive Jensen-Jarrow Alpha, and Zero Sets of CAPM
634	1206.3933	21/06/2012	716	1	Matúš Medo	Péter Érdi, Kinga Makovi, Zoltán Somogyvári, Katherine Strandburg, Jan Tobochnik, Péter Volf, László Zalányi	Prediction of Emerging Technologies Based on Analysis of the U.S. Patent Citation Network
635	1206.4327	21/06/2012	716	1	Matúš Medo	Eytan Bakshy, Dean Eckles, Rong Yan, Itamar Rosenn	Social Influence in Social Advertising: Evidence from Field Experiments
636	1206.4358	21/06/2012	716	1	Matúš Medo	Danielle S. Bassett, Mason A. Porter, Nicholas F. Wymbs, Scott T. Grafton, Jean M. Carlson, Peter J. Mucha	Robust Detection of Dynamic Community Structure in Networks
637	1206.5298	26/06/2012	721	1	Matúš Medo	Paolo Masucci, Kiril Stanilov, Michael Batty	Simple laws of urban growth
638	1206.5252	26/06/2012	721	1	Matúš Medo	Yiling Chen, David M Pennock	A Utility Framework for Bounded-Loss Market Makers
639	ep1206.0003	27/06/2012	722	9	bobo	Jacob Ratkiewicz, Santo Fortunato, Alessandro Flammini, Filippo Menczer, Alessandro Vespignani	Characterizing and Modeling the Dynamics of Online Popularity
640	ep1206.0004	27/06/2012	722	56	Joachim Kaldasch	Joachim Kaldasch	Evolutionary Model of the Growth and Size of Firms
641	1206.5324	02/07/2012	727	1	Matúš Medo	Riccardo Cesari, Massimiliano Marzo, Paolo Zagaglia	Effective Trade Execution
642	1206.6588	02/07/2012	727	1	Matúš Medo	Milovan Suvakov, Marija Mitrovic, Vladimir Gligorijevic, Bosiljka Tadic	How the online social networks are used: Dialogs-based structure of MySpace
643	1206.6921	02/07/2012	727	1	Matúš Medo	Seung Ki Baek, Jung-Kyoo Choi, Beom Jun Kim	Dworkin's Paradox
644	1206.7000	02/07/2012	727	1	Matúš Medo	G. Seibold, M. Pickhardt	On the role of backauditing for tax evasion in an agent-based Econophysics model
645	1206.5856	02/07/2012	727	1	Matúš Medo	Dirk Helbing, Pratik Mukerji	Crowd Disasters as Systemic Failures: Analysis of the Love Parade Disaster
646	1206.5859	02/07/2012	727	1	Matúš Medo	Andreas C. Tsoumanis, Karthikeyan Rajendran, Constantinos I. Siettos, Ioannis G. Kevrekidis	Coarse-graining the dynamics of network evolution: the rise and fall of a networked society
647	1206.6443	20/07/2012	745	68	Amos Storkey	Amos Storkey, Jono Millin, Krzysztof Geras	Isoelastic Agents and Wealth Updates in Machine Learning Markets
648	1207.4749	20/07/2012	745	1	Matúš Medo	Pietro Siorpaes	Do arbitrage-free prices come from utility maximization?
649	1207.3300	20/07/2012	745	1	Matúš Medo	Fabrizio Lillo, Salvatore Miccichè, Michele Tumminello, Jyrki Piilo, Rosario Nunzio Mantegna	How news affect the trading behavior of different categories of investors in a financial market
650	1207.3837	20/07/2012	745	1	Matúš Medo	Chunyan Wang, Bernardo A. Huberman	How Random are Online Social Interactions?
651	1207.2946	20/07/2012	745	1	Matúš Medo	Thilo A. Schmitt, Rudi Schäfer, Michael C. Münnix, Thomas Guhr	Microscopic understanding of heavy-tailed return distributions in an agent-based model
652	1207.5674	27/07/2012	752	1	Matúš Medo	D. Sornette, T. Maillart, W. Kroeger	Exploring the limits of safety analysis in complex technological systems
653	1207.5698	27/07/2012	752	1	Matúš Medo	Riccardo Gallotti, Armando Bazzani, Sandro Rambaldi	Towards a Statistical Physics of Human Mobility
654	1207.5810	27/07/2012	752	1	Matúš Medo	Michele Starnini, Andrea Baronchelli, Romualdo Pastor-Satorras	Ordering dynamics of the multi-state voter model
655	1207.6178	27/07/2012	752	1	Matúš Medo	Dietrich Stauffer	A Biased Review of Sociophysics
656	1207.5269	27/07/2012	752	1	Matúš Medo	Caterina Liberati, Massimiliano Marzo, Paolo Zagaglia, Paola Zappa	Structural distortions in the Euro interbank market: The role of 'key players' during the recent market turmoil
657	1207.4914	27/07/2012	752	1	Matúš Medo	János Török, Gerardo Iñiguez, Taha Yasseri, Maxi San Miguel, Kimmo Kaski, János Kertész	Opinions, Conflicts and Consensus: Modeling Social Dynamics in a Collaborative Environment
658	1207.6081	27/07/2012	752	1	Matúš Medo	Maria Letizia Bertotti, Giovanni Modanese	Exploiting the flexibility of a family of models for taxation and redistribution
659	1207.6416	30/07/2012	755	1	Matúš Medo	Marco Bardoscia, Giancarlo De Luca, Giacomo Livan, Matteo Marsili, Claudio J. Tessone	The Social Climbing Game
660	ep1208.0001	03/08/2012	759	55	Eric Kemp-Benedict	Eric Kemp-Benedict	Material needs and aggregate demand
661	1208.1298	08/08/2012	764	60	LKristoufek	Ladislav Kristoufek, Miloslav Vosvrda	Measuring capital market efficiency: Global and local correlations structure
662	1207.7308	08/08/2012	764	1	Matúš Medo	Rémy Chicheportiche, Jean-Philippe Bouchaud	Weighted Kolmogorov-Smirnov test: Accounting for the tails
663	1208.0782	08/08/2012	764	1	Matúš Medo	Shang Shang, Pan Hui, Sanjeev R. Kulkarni, Paul W. Cuff	Wisdom of the Crowd: Incorporating Social Influence in Recommendation Models
664	1208.0255	08/08/2012	764	1	Matúš Medo	Peter Sheridan Dodds, Kameron Decker Harris, Christopher M. Danforth	Limited Imitation Contagion on Random Networks: Chaos, Universality, and Unpredictability
665	1208.1277	08/08/2012	764	1	Matúš Medo	Robert Kitt	Applications of Complex Systems in Business and Economy
666	1208.0588	08/08/2012	764	1	Matúš Medo	René Pfitzner, Ingo Scholtes, Antonios Garas, Claudio J. Tessone, Frank Schweitzer	Betweenness Preference: Quantifying Correlations in the Topological Dynamics of Temporal Networks
667	ep1208.0002	09/08/2012	765	11	Dror Kenett	Dror Y. Kenett, Tobias Preis, Gitit Gur-Gershgoren, Esehl Ben-Jacob	Quantifying meta-correlations in financial markets
668	1208.1188	10/08/2012	766	69	test	Hayafumi Watanabe, Hideki Takayasu, Misako Takayasu	Relations between allometric scalings and fluctuations in complex systems: The case of Japanese firms
669	1206.3924	14/08/2012	770	17	marcello	Marcel Blattner, Matus Medo	Recommendation systems in the scope of opinion formation: a model
670	1208.3087	20/08/2012	776	1	Matúš Medo	Jozef Baruník, Nikhil Shenai, Filip Žikeš	Modeling and Forecasting Persistent Financial Durations
671	1208.2589	20/08/2012	776	1	Matúš Medo	Sebastian Goncalves, M. F. Laguna, J. R. Iglesias	Why, when, and how fast innovations are adopted
672	1208.3524	20/08/2012	776	1	Matúš Medo	Yogesh Virkar, Aaron Clauset	Power-law distributions in binned empirical data
673	1208.2878	20/08/2012	776	1	Matúš Medo	Murphy Choy, Enoch Chng, Koo Ping Shung	Interest Rate Manipulation Detection using Time Series Clustering Approach
674	1208.2534	20/08/2012	776	1	Matúš Medo	Pedro C. Pinto, Patrick Thiran, Martin Vetterli	Locating the Source of Diffusion in Large-Scale Networks
675	1208.2686	20/08/2012	776	1	Matúš Medo	Xianwen Wang, Shenmeng Xu, Lian Peng, Zhi Wang, Chuanli Wang, Chunbo Zhang, Xianbing Wang	Exploring scientists' working timetable: Do scientists often work overtime?
676	ep1208.0003	24/08/2012	780	70	Luigi Palatella	Luigi Palatella, Paolo Grigolini	Noise-induced intermittency of a reflexive model with symmetry-induced equilibrium manifold
677	1208.4429	28/08/2012	784	1	Matúš Medo	E. Hurwitz, T. Marwala	Common Mistakes when Applying Computational Intelligence and Machine Learning to Stock Market modelling
678	1208.3953	28/08/2012	784	1	Matúš Medo	Vasyl Palchykov, János Kertész, Robin I.M. Dunbar, Kimmo Kaski	Close relationships: A study of mobile communication records
679	1208.4158	28/08/2012	784	1	Matúš Medo	Ying-Hui Shao, Gao Feng Gu, Zhi-Qiang Jiang, Wei-Xing Zhou, Didier Sornette	Comparing the performance of FA, DFA and DMA using different synthetic long-range correlated time series
680	1208.4552	28/08/2012	784	1	Matúš Medo	Matus Medo	Network-based information filtering algorithms: ranking and recommendation
681	ep1208.0004	31/08/2012	787	50	Tobias Preis	Ling Feng, Baowen Li, Boris Podobnik, Tobias Preis, and H. Eugene Stanley	Linking agent-based models and stochastic models of financial markets
682	ep1209.0001	01/09/2012	788	11	Dror Kenett	Dror Y. Kenett, Matthias Raddant, Lior Zatlavi, Thomas Lux, and Eshel Ben-Jacob	CORRELATIONS AND DEPENDENCIES IN THE GLOBAL FINANCIAL VILLAGE
683	1209.0900	10/09/2012	797	60	LKristoufek	Lukas Vacha, Karel Janda, Ladislav Kristoufek, David Zilberman	Time-Frequency Dynamics of Biofuels-Fuels-Food System
684	1209.0453	10/09/2012	797	1	Matúš Medo	Jean-Philippe Bouchaud	Crises and collective socio-economic phenomena: simple models and challenges
685	1209.1411	10/09/2012	797	1	Matúš Medo	Chaoming Song, Dashun Wang, Albert-Laszlo Barabasi	Joint Scaling Theory of Human Dynamics and Network Science
686	1209.0959	10/09/2012	797	1	Matúš Medo	Claudio J. Tessone, Antonios Garas, Beniamino Guerra, Frank Schweitzer	How big is too big? Critical Shocks for Systemic Failure Cascades
687	1209.1479	10/09/2012	797	1	Matúš Medo	Jan O. Haerter, Bjorn Jamtveit, Joachim Mathiesen	Communication dynamics in finite capacity social networks
688	1209.0781	10/09/2012	797	1	Matúš Medo	Raj Kumar Pan, Kimmo Kaski, Santo Fortunato	World citation and collaboration networks: uncovering the role of geography in science
689	1209.1705	11/09/2012	798	55	Eric Kemp-Benedict	Eric Kemp-Benedict	General Equilibrium as a Topological Field Theory
690	1209.1831v1	11/09/2012	798	58	Sergiy Melnyk	Igor Tuluzov, Sergiy Melnyk	Algebra of fundamental measurements as a basis of dynamics of economic systems
691	ep1209.0002	13/09/2012	800	71	calvinblackwell	Calvin Blackwell, Rachel Graefe-Anderson and Dyanne Vaught	Do Changes in Wealth Inequality Help Explain CEO Compensation Inequality? A Study Using the Pareto Distribution
692	1209.2813	14/09/2012	801	1	Matúš Medo	Boris Podobnik, Davor Horvatic, Dror Y. Kenett, H. Eugene Stanley	The competitiveness versus the wealth of a country
693	1209.2298	14/09/2012	801	1	Matúš Medo	Nassim N. Taleb	The Future Has Thicker Tails than the Past: Model Error As Branching Counterfactuals
694	1209.2817	14/09/2012	801	1	Matúš Medo	Boris Podobnik, Davor Horvatic, Mark Dickison, H. Eugene Stanley	Preferential Attachment in the Interaction between Dynamically Generated Interdependent Networks
695	ep1209.0003	16/09/2012	803	25	gocadog	G. Charles-Cadogan	The Risk Premium for Minority Banks Altruistic Portfolios in Underserved Communities
696	1209.1927	17/09/2012	804	72	mcavaliere	Matteo Cavaliere, Juan F. Poyatos	Plasticity facilitates sustainable growth in the commons
697	1209.4787	26/09/2012	813	1	Matúš Medo	F. Clementi, M. Gallegati, G. Kaniadakis	A generalized statistical model for the size distribution of wealth
698	1209.4950	26/09/2012	813	1	Matúš Medo	Xiaoling Sun, Jasleen Kaur, Staša Milojević, Alessandro Flammini, Filippo Menczer	Social Dynamics of Science
699	1209.4724	26/09/2012	813	1	Matúš Medo	E. Ben-Naim, N. W. Hengartner, S. Redner, F. Vazquez	Randomness in Competitions
700	1209.4616	26/09/2012	813	1	Matúš Medo	Rumi Ghosh, Kristina Lerman	Rethinking Centrality: The Role of Dynamical Processes in Social Network Analysis
701	1209.4997	26/09/2012	813	1	Matúš Medo	Filippo Radicchi	In science "there is no bad publicity": Papers criticized in comments have high scientific impact
702	1209.5518	26/09/2012	813	1	Matúš Medo	Claudio J. Tessone, Angel Sánchez, Frank Schweitzer	Diversity-induced resonance in the response to social norms
703	1209.4175	26/09/2012	813	1	Matúš Medo	Ya-Chun Gao, Shi-Min Cai, Bing-Hong Wang	Hierarchical structure of stock price fluctuations in financial markets
704	1209.6369	02/10/2012	819	1	Matúš Medo	Marco Lagi, Yaneer Bar-Yam	The European debt crisis: Defaults and market equilibrium
705	1209.5881	02/10/2012	819	1	Matúš Medo	Alessio Emanuele Biondo, Alessandro Pluchino, Andrea Rapisarda	The beneficial role of random strategies in social and financial systems
706	1209.6459	02/10/2012	819	1	Matúš Medo	Nicoló Musmeci, Stefano Battiston, Guido Caldarelli, Michelangelo Puliga, Andrea Gabrielli	Bootstrapping topology and systemic risk of complex network using the fitness model
707	1210.0460	02/10/2012	819	1	Matúš Medo	Maciej Kurant, Carter T. Butts, Athina Markopoulou	Graph Size Estimation
708	ep1210.0001	02/10/2012	819	73	mohamed abdel maksoud	Mohamed Abdel Maksoud	A Mechanical Explanation of Share Price Path Selection
709	1210.2426	15/10/2012	832	1	Matúš Medo	Santo Fortunato, Claudio Castellano	Physics peeks into the ballot box
710	1210.1966	15/10/2012	832	1	Matúš Medo	Nassim N. Taleb	How We Tend To Overestimate Powerlaw Tail Exponents
711	1210.1838	15/10/2012	832	1	Matúš Medo	Aleksejus Kononovicius, Vygintas Gontis	Three state herding model of the financial markets
712	1210.3324	15/10/2012	832	1	Matúš Medo	Imre Kondor, István Csabai, Gábor Papp, Enys Mones, Gábor Czimbalmos, Máté Csaba Sándor	Strong random correlations in networks of heterogeneous agents
713	1210.1996	15/10/2012	832	1	Matúš Medo	Arda Halu, Kun Zhao, Andrea Baronchelli, Ginestra Bianconi	Connect and win: The role of social networks in political elections
714	1210.1625	15/10/2012	832	1	Matúš Medo	Rama Cont, Arseniy Kukanov	Optimal order placement in limit order markets
715	1210.4211	18/10/2012	835	1	Matúš Medo	Wei Lu, Laks V.S. Lakshmanan	Profit Maximization over Social Networks
716	1210.3727	18/10/2012	835	1	Matúš Medo	Staša Milojević	How are academic age, productivity and collaboration related to citing behavior of researchers?
717	ep1210.0002	18/10/2012	835	11	Dror Kenett	Tobias Preis, Dror Y. Kenett, H. Eugene Stanley, Dirk Helbing, Eshel Ben-Jacob	Quantifying the Behavior of Stock Correlations Under Market Stress
718	1210.3716	20/10/2012	837	23	yanbo zhou	Jan Lorenz, Fabian Paetzel, Frank Schweitzer	Redistribution spurs growth by using a portfolio effect on human capital
719	1210.5390	22/10/2012	839	1	Matúš Medo	Timothy C. Johnson	Ethics and Finance: the role of mathematics
720	1210.5391	22/10/2012	839	1	Matúš Medo	Christian Bender	Simple arbitrage
721	1210.4973	22/10/2012	839	1	Matúš Medo	Xuqing Huang, Irena Vodenska, Shlomo Havlin, H. Eugene Stanley	Cascading Failures in Bi-partite Graphs: Model for Systemic Risk Propagation
722	1210.6481	26/10/2012	843	1	Matúš Medo	Ricardo Lopez-Ruiz	Complex Systems with Trivial Dynamics
723	1210.6321	26/10/2012	843	1	Matúš Medo	Ryohei Hisano, Didier Sornette, Takayuki Mizuno, Takaaki Ohnishi, Tsutomu Watanabe	High quality topic extraction from business news explains abnormal financial market volatility
724	1210.5987	26/10/2012	843	1	Matúš Medo	Fabio Caccioli, Munik Shrestha, Cristopher Moore, J. Doyne Farmer	Stability analysis of financial contagion due to overlapping portfolios
725	1210.6949	26/10/2012	843	1	Matúš Medo	Xiaojie Chen, Yongkui Liu, Yonghui Zhou, Long Wang, Matjaz Perc	Adaptive and bounded investment returns promote cooperation in spatial public goods games
726	1210.7215	31/10/2012	848	1	Matúš Medo	Kylie-Anne Richards, Gareth W. Peters, William Dunsmuir	Heavy-Tailed Features and Empirical Analysis of the Limit Order Book Volume Profiles in Futures Markets
727	1210.7828	31/10/2012	848	1	Matúš Medo	Agata Fronczak	Exponential random graph models
728	1210.7230	31/10/2012	848	1	Matúš Medo	Zhi Zheng, Richard B. Sowers	A Model of Market Limit Orders By Stochastic PDE's, Parameter Estimation, and Investment Optimization
729	1210.7085	31/10/2012	848	1	Matúš Medo	Rubén J. Requejo, Juan Camacho, José A. Cuesta, Alex Arenas	Stability and robustness analysis of cooperation cycles driven by destructive agents in finite populations
730	1211.0130	07/11/2012	855	1	Matúš Medo	Joan del castillo, Jalila Daoudi, Isabel Serra	The full-tails gamma distribution applied to model extreme values
731	1210.8380	07/11/2012	855	1	Matúš Medo	Thomas Bury	Market structure explained by pairwise interactions
732	1211.1175	07/11/2012	855	1	Matúš Medo	Szabolcs Vajna, Bálint Tóth, János Kertész	Modelling power-law distributed interevent times
733	ep1211.0001	04/11/2012	852	74	RF	Dan Braha	Global Civil Unrest: Contagion, Self-Organization, and Prediction
734	1211.0970	12/11/2012	860	75	Taha	Márton Mestyán, Taha Yasseri, János Kertész	Early Prediction of Movie Box Office Success based on Wikipedia Activity Big Data
735	1211.1188	07/11/2012	855	1	Matúš Medo	Frank Schweitzer, Pavlin Mavrodiev, Claudio J. Tessone	How can social herding enhance cooperation?
736	1211.2313	13/11/2012	861	1	Matúš Medo	Dirk Helbing, Steven Bishop, Paul Lukowicz, FuturICT Consortium	FuturICT
737	1211.2330	13/11/2012	861	1	Matúš Medo	Dong Zhou, Amir Bashan, Yehiel Berezin, Reuven Cohen, Shlomo Havlin	On the Dynamics of Cascading Failures in Interdependent Networks
738	1211.1285	13/11/2012	861	1	Matúš Medo	Salvatore Federico, Paul Gassiat, Fausto Gozzi	Impact of time illiquidity in a mixed market without full observation
739	1211.2555	13/11/2012	861	1	Matúš Medo	Tatsuro Kawamoto, Naomichi Hatano	An explosive diffusion on a social network
740	1211.3193	15/11/2012	863	76	S.Mori	Shintaro Mori, Masato Hisakado, Taiki Takahashi	Collective Adoption of Max-Min Strategy in an Information Cascade Voting Experiment
741	1211.3102	19/11/2012	867	1	Matúš Medo	Timothy J. Garrett	Can we predict long-run economic growth?
742	1211.3599	19/11/2012	867	1	Matúš Medo	Janusz Miśkiewicz	Network analysis of correlation strength between the most developed countries
743	1211.4000	19/11/2012	867	1	Matúš Medo	Greg Szalkowski, Michael L. Nelson	The Performance of Betting Lines for Predicting the Outcome of NFL Games
744	ep1211.0002	24/11/2012	872	77	keji	Shufeng Zhang	Entropy: A concept that is not a physical quantity
745	1211.4978	29/11/2012	877	1	Matúš Medo	Stefan Gerhold	Can there be an explicit formula for implied volatility?
746	1211.6014	29/11/2012	877	1	Matúš Medo	Balázs Cs. Csáji, Arnaud Browet, V.A. Traag, Jean-Charles Delvenne, Etienne Huens, Paul Van Dooren, Zbigniew Smoreda, Vincent D. Blondel	Exploring the Mobility of Mobile Phone Users
747	1211.6695	29/11/2012	877	1	Matúš Medo	Felix Patzelt, Klaus R. Pawelzik	Unstable Price Dynamics as a Result of Information Absorption in Speculative Markets
748	1211.6005	29/11/2012	877	1	Matúš Medo	Gregor Wergen	Records in stochastic processes -- Theory and applications
749	1211.6667	29/11/2012	877	1	Matúš Medo	Anton Golub, John Keane, Ser-Huang Poon	High Frequency Trading and Mini Flash Crashes
750	1211.6349	29/11/2012	877	1	Matúš Medo	Chris Kenyon, Andrew Green	Will Central Counterparties become the New Rating Agencies?
751	1211.7172	06/12/2012	884	1	Matúš Medo	Belal E. Baaquie	Statistical Microeconomics
752	1212.0479	06/12/2012	884	1	Matúš Medo	Linda Ponta, Enrico Scalas, Marco Raberto, Silvano Cincotti	Modeling non-stationarities in high-frequency financial time series
753	1212.0884	06/12/2012	884	1	Matúš Medo	Christian Borgs, Michael Brautbar, Jennifer Chayes, Brendan Lucier	Influence Maximization in Social Networks: Towards an Optimal Algorithmic Solution
754	1212.0657	06/12/2012	884	1	Matúš Medo	Franco Bagnoli, Daniel Borkmann, Andrea Guazzini, Emanuele Massaro, Stefan Rudolph	Modeling Risk Perception in Networks with Community Structure
755	1212.0380	06/12/2012	884	1	Matúš Medo	Moawia Alghalith	A note on estimating stochastic volatility and its volatility: a new simple method
756	1212.0304	06/12/2012	884	1	Matúš Medo	Lutz Bornmann, Moritz Stefaner, Felix de Moya Anegón, Rüdiger Mutz	Ranking and mapping of universities and research-focused institutions worldwide based on highly-cited papers: A visualization of results from multi-level models
757	1212.0952	06/12/2012	884	1	Matúš Medo	Nidhi Hegde, Laurent Massoulié, Laurent Viennot	Self-Organizing Flows in Social Networks
758	1212.0217	06/12/2012	884	1	Matúš Medo	Ning Xi, Zi-Ke Zhang, Yi-Cheng Zhang	Cultural evolution and personalization
759	1212.2189	12/12/2012	890	1	Matúš Medo	Guannan Zhao, Mark McDonald, Dan Fenn, Stacy Williams, Neil F. Johnson	Transition in the Waiting-Time Distribution of Price-Change Events in a Global Socioeconomic System
760	1212.1464	12/12/2012	890	1	Matúš Medo	Manuel Gomez Rodriguez, Jure Leskovec, Bernhard Schölkopf	Structure and Dynamics of Information Pathways in Online Media
761	1212.2616	12/12/2012	890	1	Matúš Medo	Alexander M. Petersen, Joel N. Tenenbaum, Shlomo Havlin, H. Eugene Stanley, Matjaz Perc	Languages cool as they expand: Allometric scaling and the decreasing need for new words
762	1212.1037	12/12/2012	890	1	Matúš Medo	Tushar Rao, Saket Srivastava	Modeling Movements in Oil, Gold, Forex and Market Indices using Search Volume Index and Twitter Sentiments
763	1212.2153	12/12/2012	890	1	Matúš Medo	Alessio Cardillo, Jesús Gómez-Gardeñes, Massimiliano Zanin, Miguel Romance, David Papo, Francisco del Pozo, Stefano Boccaletti	Emergence of network features from multiplexity
764	ep1211.0003	30/11/2012	878	78	myc	Zimo Yang, Tao Zhou, Pak Ming Hui, Jian-Hong Ke	Instability in Evolutionary Games
765	1212.2142	12/12/2012	890	1	Matúš Medo	Arnab Chatterjee, Marija Mitrović, Santo Fortunato	Universality in voting behavior: an empirical analysis
766	1212.2833	13/12/2012	891	1	Matúš Medo	D. Sornette, P. Cauwels	The Illusion of the Perpetual Money Machine
767	1212.2129	13/12/2012	891	1	Matúš Medo	Bin Li, Steven C. H. Hoi	On-Line Portfolio Selection: A Survey
768	1210.2630	13/12/2012	891	1	Matúš Medo	H. Kleinert	Fractional Quantum Field Theory, Path Integral, and Stochastic Differential Equation for Strongly Interacting Many-Particle Systems
769	1212.2676	13/12/2012	891	1	Matúš Medo	Aaron Gerow, Mark Keane	Mining the Web for the Voice of the Herd to Track Stock Market Bubbles
770	1212.2788	13/12/2012	891	1	Matúš Medo	Pierre Buesser, Marco Tomassini	Evolution of Cooperation on Spatially Embedded Networks
771	ep1212.0001	15/12/2012	893	25	gocadog	G. Charles-Cadogan	Group Representations for Decision Making Under Risk and Uncertainty
772	ep1212.0002	19/12/2012	897	79	zhengzy	Zeyu Zheng, Boris Podobnik, Ling Feng and Baowen Li	Changes in Cross-Correlations as an Indicator for Systemic Risk
773	1212.3195	21/12/2012	899	1	Matúš Medo	Raffaello Morales, T. Di Matteo, Tomaso Aste	Non stationary multifractality in stock returns
774	1212.5238	21/12/2012	899	1	Matúš Medo	Delia Mocanu, Andrea Baronchelli, Bruno Gonçalves, Nicola Perra, Alessandro Vespignani	The Twitter of Babel: Mapping World Languages through Microblogging Platforms
775	1212.4770	21/12/2012	899	1	Matúš Medo	Jonathan Donier	Market Impact with Autocorrelated Order Flow under Perfect Competition
776	1212.4029	21/12/2012	899	1	Matúš Medo	M. F. Laguna, G. Abramson, J. R. Iglesias	Compelled to do the right thing
777	1212.3559	21/12/2012	899	1	Matúš Medo	Russell J. Funk, Jason Owen-Smith	A Dynamic Network Approach to Breakthrough Innovation
778	1212.4751	21/12/2012	899	1	Matúš Medo	Sebastian M. Krause, Stefan Bornholdt	Opinion formation model for markets with a social temperature and fear
779	ep1212.0003	24/12/2012	902	80	Chris	Chris Leemann	Slowly vanishing memories
780	1110.4031	06/01/2013	915	79	zhengzy	Zeyu Zheng, Kazuko Yamasaki, Joel Tenenbaum, Boris Podobnik, H. Eugene Stanley	Scaling of Seismic Memory with Earthquake Size
781	1301.1893	10/01/2013	919	1	Matúš Medo	Milan Žukovič	Dynamics of episodic transient correlations in currency exchange rate returns and their predictability
782	1301.1674	10/01/2013	919	1	Matúš Medo	Elsa Arcaute, Erez Hatna, Peter Ferguson, Hyejin Youn, Anders Johansson, Michael Batty	City boundaries and the universality of scaling laws
783	1301.1010	10/01/2013	919	1	Matúš Medo	Saeed Mehraban, Amirhossein Shirazi, Maryam Zamani, Gholamreza Jafari	Coupling between time series: a network view
784	1301.1887	10/01/2013	919	1	Matúš Medo	Stanislao Gualdi, Matus Medo, Yi-Cheng Zhang	Crowd Avoidance and Diversity in Socio-Economic Systems and Recommendation
785	1301.0805	10/01/2013	919	1	Matúš Medo	Marc Wiedermann, Jonathan F. Donges, Jobst Heitzig, Jürgen Kurths	Node-weighted interacting network measures improve the representation of real-world complex systems
786	1301.2561	15/01/2013	924	1	Matúš Medo	Hiroki Sayama, Irene Pestov, Jeffrey Schmidt, Benjamin James Bush, Chun Wong, Junichi Yamanoi, Thilo Gross	Modeling complex systems with adaptive networks
787	1301.2952	15/01/2013	924	1	Matúš Medo	M. De Domenico, A. Lima, P. Mougel, M. Musolesi	The Anatomy of a Scientific Gossip
788	1301.2964	15/01/2013	924	1	Matúš Medo	Dorje C. Brody, Lane P. Hughston	Lévy Information and the Aggregation of Risk Aversion
789	1301.2363	15/01/2013	924	1	Matúš Medo	Stefania Vitali, Stefano Battiston	The Community Structure of the Global Corporate Network
790	1301.2530	15/01/2013	924	1	Matúš Medo	A. Sienkiewicz, T. Gubiec, R. Kutner, Z.R. Struzik	Structural and topological phase transitions on the German Stock Exchange
791	1301.2728	15/01/2013	924	1	Matúš Medo	Misako Takayasu, Hayafumi Watanabe, Hideki Takayasu	Generalized central limit theorems for growth rate distribution of complex systems
792	1301.5129	24/01/2013	933	1	Matúš Medo	Audrone Virbickaite, M. Concepción Ausín, Pedro Galeano	Bayesian Non-Parametric Portfolio Decisions with Financial Time Series
793	1301.4192	24/01/2013	933	1	Matúš Medo	P. Moriano, J. Finke	On the formation of structure in growing networks
794	1301.4417	24/01/2013	933	1	Matúš Medo	Giulio Cimini, An Zeng, Matus Medo, Duanbing Chen	The role of taste affinity in agent-based models for social recommendation
795	1301.4832	24/01/2013	933	1	Matúš Medo	Thomas Breuer, Imre Csiszar	Measuring Model Risk
796	1301.5497	24/01/2013	933	1	Matúš Medo	Eduard Kromer, Ludger Overbeck	Suitability of Capital Allocations for Performance Measurement
797	1301.4251	24/01/2013	933	1	Matúš Medo	Su Do Yi, Seung Ki Baek, Chen-Ping Zhu, Beom Jun Kim	Phase transition in a coevolving network of conformist and contrarian voters
798	1301.7471	04/02/2013	944	1	Matúš Medo	David F. Klosik, Stefan Bornholdt	The citation wake of publications detects Nobel laureates' papers
799	1301.7078	04/02/2013	944	1	Matúš Medo	Marco Bianchetti, Mattia Carlicchi	Markets Evolution After the Credit Crunch
800	1301.7006	04/02/2013	944	1	Matúš Medo	Michel Crampes, Michel Plantié	A Unified Community Detection, Visualization and Analysis method
801	1301.6506	04/02/2013	944	1	Matúš Medo	A. Sienkiewicz, T. Gubiec, R. Kutner, Z. R. Struzik	Dynamic structural and topological phase transitions on the Warsaw Stock Exchange: A phenomenological approach
802	ep1302.0001	05/02/2013	945	81	Ardeshir	Ardeshir Kianercy and Aram Galstyan	Dynamics of Boltzmann Q learning in two-player two-action games
803	ep1302.0002	08/02/2013	948	82	EKH	Egmont Kakarot-Handtke	Confused Confusers: How to Stop Thinking Like an Economist and Start Thinking Like a Scientist
804	1302.0907	08/02/2013	948	1	Matúš Medo	Simon DeDeo, Robert Hawkins, Sara Klingenstein, Tim Hitchcock	Bootstrap Methods for the Empirical Study of Decision-Making and Information Flows in Social Systems
805	1302.1405	08/02/2013	948	1	Matúš Medo	Stephen J. Hardiman, Nicolas Bercot, Jean-Philippe Bouchaud	Critical reflexivity in financial markets: a Hawkes process analysis
806	1302.0590	08/02/2013	948	1	Matúš Medo	Yan Dolinsky, H.Mete Soner	Robust Hedging with Proportional Transaction Costs
807	1302.0361	08/02/2013	948	1	Matúš Medo	Bruno Bouchard, Emmanuel Lepinette, Erik Taflin	Robust no-free lunch with vanishing risk, a continuum of assets and proportional transaction costs
808	1302.1564	08/02/2013	948	1	Matúš Medo	David M. Pennock, Michael P. Wellman	Representing Aggregate Belief through the Competitive Equilibrium of a Securities Market
809	1302.2063	12/02/2013	952	1	Matúš Medo	Tiziano Squartini, Iman van Lelyveld, Diego Garlaschelli	Early-warning signals of topological collapse in interbank networks
810	1302.2472	12/02/2013	952	1	Matúš Medo	Pavlin Mavrodiev, Claudio J. Tessone, Frank Schweitzer	Quantifying the effects of social influence
811	1302.2760	19/02/2013	959	1	Matúš Medo	Michael Golosovsky, Sorin Solomon	The transition towards immortality: non-linear autocatalytic growth of citations to scientific papers
812	1302.3101	19/02/2013	959	1	Matúš Medo	An Zeng, Stanislao Gualdi, Matus Medo, Yi-Cheng Zhang	Trend prediction in temporal bipartite networks: the case of Movielens, Netflix, and Digg
813	1302.3197	19/02/2013	959	1	Matúš Medo	Sabrina Camargo, Silvio M. Duarte Queiros, Celia Anteneodo	Bridging stylized facts in finance and data non-stationarities
814	1302.4092	19/02/2013	959	1	Matúš Medo	Matheus P. Viana, Diego R. Amancio, Luciano da F. Costa	On time-varying collaboration networks
815	1302.3818	19/02/2013	959	1	Matúš Medo	Anindya S. Chakrabarti	Bimodality in the firm size distributions: a kinetic exchange model approach
816	1302.4378	19/02/2013	959	1	Matúš Medo	Ernesto Estrada	Graph and Network Theory in Physics. A Short Introduction
817	1302.3169	19/02/2013	959	83	Josep Perelló	Mario Gutiérrez-Roig, Josep Perelló	Volatility polarization of non-specialized investors' heterogeneous activity
818	1302.6569	28/02/2013	968	1	Matúš Medo	Qian Zhang, Nicola Perra, Bruno Goncalves, Fabio Ciulla, Alessandro Vespignani	Characterizing scientific production and consumption in Physics
819	1302.6477	28/02/2013	968	1	Matúš Medo	Adrián Carro, Raúl Toral, Maxi San Miguel	Signal amplification in an agent-based herding model
820	1302.5966	28/02/2013	968	1	Matúš Medo	Gregory Laughlin, Anthony Aguirre, Joseph Grundfest	Information Transmission Between Financial Markets in Chicago and New York
821	1302.5235	28/02/2013	968	1	Matúš Medo	Adrien Guille, Hakim Hacid, Cécile Favre	Predicting the Temporal Dynamics of Information Diffusion in Social Networks
822	1302.6276	28/02/2013	968	1	Matúš Medo	Lilian Weng, Jacob Ratkiewicz, Nicola Perra, Bruno Gonçalves, Carlos Castillo, Francesco Bonchi, Rossano Schifanella, Filippo Menczer, Alessandro Flammini	The Role of Information Diffusion in the Evolution of Social Networks
823	1302.7036	05/03/2013	973	1	Matúš Medo	Jozef Baruník, Jiří Kukačka	Realizing stock market crashes: stochastic cusp catastrophe model of returns under the time-varying volatility
824	1302.7246	05/03/2013	973	1	Matúš Medo	Alessandro Gnoatto, Martino Grasselli	An analytic multi-currency model with stochastic volatility and stochastic interest rates
825	1302.7191	05/03/2013	973	1	Matúš Medo	Marcelo Serrano Zanetti, Ingo Scholtes, Claudio Juan Tessone, Frank Schweitzer	The Rise and Fall of a Central Contributor: Dynamics of Social Organization and Performance in the Gentoo Community
826	1302.7017	05/03/2013	973	1	Matúš Medo	Massimiliano Zanin, Fabrizio Lillo	Modelling the Air Transport with Complex Networks: a short review
827	1302.7126	05/03/2013	973	1	Matúš Medo	Vincenzo Nicosia, Ginestra Bianconi, Vito Latora, Marc Barthelemy	Growing multiplex networks
828	1303.0157	05/03/2013	973	1	Matúš Medo	Hong-Han Shuai, De-Nian Yang, Philip S. Yu, Chih-Ya Shen, Ming-Syan Chen	Pattern Based Graph Generator
829	1303.2110	14/03/2013	982	1	Matúš Medo	Sebastian M. Krause, Stefan Boerries, Stefan Bornholdt	Econophysics of adaptive power markets: When a market does not dampen fluctuations but amplifies them
830	1303.2901	14/03/2013	982	1	Matúš Medo	Nicola Pestalozzi, Peter Cauwels, Didier Sornette	Dynamics and Spatial Distribution of Global Nighttime Lights
831	1303.2873	14/03/2013	982	1	Matúš Medo	David Bamman, Adam Anderson, Noah A. Smith	Inferring Social Rank in an Old Assyrian Trade Network
832	1303.2044	14/03/2013	982	1	Matúš Medo	Felix Patzelt, Klaus Pawelzik	Bubbles, Jumps, and Scaling from Properly Anticipated Prices
833	1303.4514	26/03/2013	994	1	Matúš Medo	Diego Ardila, Peter Cauwels, Dorsa Sanadgol, Didier Sornette	Is There A Real Estate Bubble in Switzerland?
834	1303.5857	26/03/2013	994	1	Matúš Medo	Lovro Šubelj, Marko Bajec	Model of complex networks based on citation dynamics
835	1303.5966	26/03/2013	994	1	Matúš Medo	Márton Karsai, Nicola Perra, Alessandro Vespignani	The emergence and role of strong ties in time-varying communication networks
836	1303.6192	26/03/2013	994	1	Matúš Medo	Muhammad Khan, Mazen Kebewar, Nikolay Nenovsky	Inflation Uncertainty, Output Growth Uncertainty and Macroeconomic Performance: Comparing Alternative Exchange Rate Regimes in Eastern Europe
837	1303.5315	26/03/2013	994	1	Matúš Medo	Andrey Y. Lokhov, Marc Mézard, Hiroki Ohta, Lenka Zdeborová	Inferring the origin of an epidemy with dynamic message-passing algorithm
838	1303.5552	26/03/2013	994	1	Matúš Medo	Paolo Tasca, Pavlin Mavrodiev, Frank Schweitzer	Quantifying the Impact of Leveraging and Diversification on Systemic Risk
839	1303.6183	26/03/2013	994	1	Matúš Medo	Karl Svozil	Diving through the end of the business cycle. How to cope with exponential debt growth in linear revenue regimes
840	1303.5596	26/03/2013	994	1	Matúš Medo	Tian Wei, Menghui Li, Chensheng Wu, XiaoYong Yan, Ying Fan, Zengru Di, Jinshan Wu	Do scientists trace hot topics?
841	1303.3693	27/03/2013	995	84	akononovicius	Aleksejus Kononovicius, Valentas Daniunas	Agent-based and macroscopic modeling of the complex socio-economic systems
842	0904.0729	27/03/2013	995	85	Ivan Kitov	Ivan O. Kitov	Does economics need a scientific revolution?
843	1303.6271	27/03/2013	995	17	marcello	Jérôme Kunegis, Marcel Blattner, Christine Moser	Preferential Attachment in Online Networks: Measurement and Explanations
