# Supplementary material for: Network-Driven Reputation in Online Scientific Communities
Source: PLoS One. 2014 Dec 2;9(12):e112022. doi: 10.1371/journal.pone.0112022 (PMC4251832; doi:10.1371/journal.pone.0112022)
Supplement: Data S1 — Datasets. (ZIP) [file pone.0112022.s001.zip › hash_table_authors.dat]

# ID	short name	full name
0	D Maldarella	Dario Maldarella
1	L Pareschi	Lorenzo Pareschi
2	D Helbing	Dirk Helbing
3	A Szolnoki	Attila Szolnoki
4	M Perc	Matjaz Perc
5	G Szabo	Gyorgy Szabo
6	J Onnela	Jukka-Pekka Onnela
7	D J Fenn	Daniel J. Fenn
8	S Reid	Stephen Reid
9	M A Porter	Mason A. Porter
10	P J Mucha	Peter J. Mucha
11	M D Fricker	Mark D. Fricker
12	N S Jones	Nick S. Jones
13	M Lallouache	Mehdi Lallouache
14	A Chakraborti	Anirban Chakraborti
15	B K Chakrabarti	Bikas K. Chakrabarti
16	P Dandekar	Pranav Dandekar
17	A Goel	Ashish Goel
18	R Govindan	Ramesh Govindan
19	I Post	Ian Post
20	C J Tessone	Claudio J. Tessone
21	M M Geipel	Markus M. Geipel
22	F Schweitzer	F. Schweitzer
23	B C Beaudreau	Bernard C. Beaudreau
24	V N Pokrovskii	Vladimir N. Pokrovskii
25	M Kearns	Michael Kearns
26	A Kulesza	Alex Kulesza
27	Y Nevmyvaka	Yuriy Nevmyvaka
28	K Kaski	Kimmo Kaski
29	T Schmidt	Thorsten Schmidt
30	J Zabczyk	Jerzy Zabczyk
31	Q Zhang	Qunzhi Zhang
32	D Sornette	Didier Sornette
33	L Chan	Leunglung Chan
34	E Platen	Eckhard Platen
35	A Papapantoleon	Antonis Papapantoleon
36	D Skovmand	David Skovmand
37	C Cattuto	Ciro Cattuto
38	W V d Broeck	Wouter Van den Broeck
39	A Barrat	Alain Barrat
40	V Colizza	Vittoria Colizza
41	J Pinton	Jean-François Pinton
42	A Vespignani	Alessandro Vespignani
43	G Cadogan	Godfrey Cadogan
44	Z Wang	Zhen Wang
45	T Maillart	Thomas Maillart
46	S Frei	Stefan Frei
47	T Duebendorfer	Thomas Duebendorfer
48	A Saichev	Alexander Saichev
49	G Iñiguez	Gerardo Iñiguez
50	R A Barrio	Rafael A. Barrio
51	J Kertész	János Kertész
52	K K Kaski	Kimmo K. Kaski
53	J N Leaw	J. N. Leaw
54	S A Cheong	S. A. Cheong
55	K Nishinari	Katsuhiro Nishinari
56	M Iwamura	Mitsuru Iwamura
57	Y U Saito	Yukiko Umeno Saito
58	T Watanabe	Tsutomu Watanabe
59	P Wang	Peng Wang
60	T Zhou	Tao Zhou
61	X Han	Xiao-Pu Han
62	B Wang	Bing-Hong Wang
63	M Mäs	Michael Mäs
64	A Flache	Andreas Flache
65	V M Yakovenko	Victor M. Yakovenko
66	A D Speliotopoulos	Achilles D. Speliotopoulos
67	F Piazza	Francesco Piazza
68	K Malarz	Krzysztof Malarz
69	V Chandra	Vikas Chandra
70	E Mitleton-Kelly	Eve Mitleton-Kelly
71	K Kulakowski	Krzysztof Kulakowski
72	J Guo	Jin-Li Guo
73	Y Ruan	Yong-Ping Ruan
74	W Zhou	Wei-Xing Zhou
75	C Pellicer-Lostao	Carmen Pellicer-Lostao
76	R Lopez-Ruiz	Ricardo Lopez-Ruiz
77	M Tumminello	Michele Tumminello
78	S Miccichè	Salvatore Miccichè
79	F Lillo	Fabrizio Lillo
80	J Piilo	Jyrki Piilo
81	R N Mantegna	Rosario N. Mantegna
82	D M Romero	Daniel M. Romero
83	W Galuba	Wojciech Galuba
84	S Asur	Sitaram Asur
85	B A Huberman	Bernardo A. Huberman
86	P V Shevchenko	Pavel V. Shevchenko
87	S Suri	Siddharth Suri
88	D J Watts	Duncan J. Watts
89	H Zenil	Hector Zenil
90	J Delahaye	Jean-Paul Delahaye
91	S Gerhold	Stefan Gerhold
92	L E C Rocha	Luis Enrique Correa Rocha
93	P Holme	Petter Holme
94	L L Smith	Lewis L. Smith
95	S N Evans	Steven N. Evans
96	A Hening	Alexandru Hening
97	J C González-Avella	J. C. González-Avella
98	V M Eguíluz	V. M. Eguíluz
99	M Marsili	M. Marsili
100	F Vega-Redondo	F. Vega-Redondo
101	M S Miguel	M. San Miguel
102	J Hamrick	Jeff Hamrick
103	Y Huang	Yifei Huang
104	C Kardaras	Constantinos Kardaras
105	M Taqqu	Murad Taqqu
106	T Shinzato	Takashi Shinzato
107	M Yasuda	Muneki Yasuda
108	W T Shaw	William T. Shaw
109	A Garas	Antonios Garas
110	P Argyrakis	Panos Argyrakis
111	C Rozenblat	Celine Rozenblat
112	M Tomassini	Marco Tomassini
113	S Havlin	Shlomo Havlin
114	T Lei	Ting Lei
115	C H Yeung	Chi Ho Yeung
116	B Karrer	Brian Karrer
117	M E J Newman	M. E. J. Newman
118	Y A Kuperin	Yu.A.Kuperin
119	M M Morozova	M.M.Morozova
120	S Thurner	Stefan Thurner
121	R Hanel	Rudolf Hanel
122	R Boero	Riccardo Boero
123	G Bravo	Giangiacomo Bravo
124	F Squazzoni	Flaminio Squazzoni
125	D W Hogg	David W. Hogg
126	J Bovy	Jo Bovy
127	D Lang	Dustin Lang
128	M Fukasawa	Masaaki Fukasawa
129	C Aperjis	Christina Aperjis
130	F Wu	Fang Wu
131	Z Burda	Zdzisław Burda
132	A Jarosz	Andrzej Jarosz
133	M A Nowak	Maciej A. Nowak
134	M Snarska	Małgorzata Snarska
135	S Sinha	Sitabhra Sinha
136	R Chicheportiche	Rémy Chicheportiche
137	J Bouchaud	Jean-Philippe Bouchaud
138	T S Evans	T.S. Evans
139	S Drozdz	S. Drozdz
140	J Kwapien	J. Kwapien
141	J Speth	J. Speth
142	P Gawroński	Przemysław Gawroński
143	K Kułakowski	Krzysztof Kułakowski
144	S Du	Songzi Du
145	Y Livne	Yair Livne
146	G J Peterson	G.J. Peterson
147	S Pressé	S. Pressé
148	K A Dill	K.A. Dill
149	F Baldovin	Fulvio Baldovin
150	D Bovina	Dario Bovina
151	F Camana	Francesco Camana
152	A L Stella	Attilio L. Stella
153	B Yang	Bo Yang
154	J Liu	Jiming Liu
155	H Mancini	Hector Mancini
156	X Calbet	Xavier Calbet
157	Z Liang	Zongxia Liang
158	L He	Lin He
159	J Wu	Jiaoling Wu
160	A Brahma	Aseem Brahma
161	S Das	Sanmay Das
162	M Magdon-Ismail	Malik Magdon-Ismail
163	J Feng	Jin Feng
164	J Fouque	Jean-Pierre Fouque
165	R Kumar	Rohini Kumar
166	F Radicchi	Filippo Radicchi
167	J J Ramasco	José J. Ramasco
168	S Fortunato	Santo Fortunato
169	G L Spada	Gabriele La Spada
170	J D Farmer	J. Doyne Farmer
171	S Cordier	S.Cordier
172	C Piatecki	C.Piatecki
173	F Slanina	Frantisek Slanina
174	P O Christensen	Peter Ove Christensen
175	K Larsen	Kasper Larsen
176	N A M Araújo	Nuno A. M. Araújo
177	J S Andrade	José S. Andrade
178	H J Herrmann	Hans J. Herrmann
179	M Kim	Myunghwan Kim
180	J Leskovec	Jure Leskovec
181	D Brigo	Damiano Brigo
182	C Nordio	Claudio Nordio
183	N Rab	Nikolaus Rab
184	R Warnung	Richard Warnung
185	Y Feng	Yu Feng
186	M Medo	Matus Medo
187	L Zhang	Liang Zhang
188	Y Zhang	Yi-Cheng Zhang
189	F Ruzzenenti	Franco Ruzzenenti
190	D Garlaschelli	Diego Garlaschelli
191	R Basosi	Riccardo Basosi
192	I Psorakis	Ioannis Psorakis
193	S Roberts	Stephen Roberts
194	B Sheldon	Ben Sheldon
195	J E Figueroa-López	J. E. Figueroa-López
196	R Gong	R. Gong
197	C Houdré	C. Houdré
198	A S Maiya	Arun S. Maiya
199	T Y Berger-Wolf	Tanya Y. Berger-Wolf
200	G H T Lee	Gladys Hui Ting Lee
201	J C Wong	Jian Cheng Wong
202	J L Kok	Jun Liang Kok
203	M Prusty	Manamohan Prusty
204	R Allez	Romain Allez
205	J P d Cruz	João P. da Cruz
206	P G Lind	Pedro G. Lind
207	A P Masucci	A.P. Masucci
208	A Kalampokis	A. Kalampokis
209	E Hernández-García	E. Hernández-García
210	V Liberatore	Vincenzo Liberatore
211	E H A Dia	El Hadj Aly Dia
212	G Aldashev	Gani Aldashev
213	T Carletti	Timoteo Carletti
214	S Righi	Simone Righi
215	A Sidiropoulos	Antonis Sidiropoulos
216	H Lamba	Harbir Lamba
217	C Song	Chaoming Song
218	T Koren	Tal Koren
219	A Barabási	Albert-László Barabási
220	J He	Jiankui He
221	M W Deem	Michael W. Deem
222	M Rosvall	M. Rosvall
223	C T Bergstrom	C. T. Bergstrom
224	P A Poloskov	P.A. Poloskov
225	C Castellano	Claudio Castellano
226	R Pastor-Satorras	Romualdo Pastor-Satorras
227	E Hoyle	Edward Hoyle
228	Y Tao	Yong Tao
229	D Lande	D. Lande
230	A Snarskii	A. Snarskii
231	M Zhenirovskyy	M. Zhenirovskyy
232	C Lagorio	C. Lagorio
233	M Dickison	M. Dickison
234	F Vazquez	F. Vazquez
235	L A Braunstein	L. A. Braunstein
236	P A Macri	P. A. Macri
237	M V Migueles	M. V. Migueles
238	H E	H. E.
239	R Tsekov	Roumen Tsekov
240	X Xu	Xiao-Ke Xu
241	J Zhang	Jie Zhang
242	M Small	Michael Small
243	G Oh	Gabjin Oh
244	C Eom	Cheoljun Eom
245	F Wang	Fengzhong Wang
246	W Jung	Woo-Sung Jung
247	H E Stanley	H. Eugene Stanley
248	S Kim	Seunghwan Kim
249	L Spadafora	L. Spadafora
250	G P Berman	G. P. Berman
251	F Borgonovi	F. Borgonovi
252	R K Pan	Raj Kumar Pan
253	M Kivelä	Mikko Kivelä
254	J Saramäki	Jari Saramäki
255	D Vilone	Daniele Vilone
256	A Sánchez	Angel Sánchez
257	J Gómez-Gardeñes	Jesús Gómez-Gardeñes
258	A Johansson	Anders Johansson
259	J Bollen	Johan Bollen
260	H Mao	Huina Mao
261	X Zeng	Xiao-Jun Zeng
262	N Dokuchaev	Nikolai Dokuchaev
263	X Xie	Xiao-Yi Xie
264	H Shen	Hua-Wei Shen
265	X Cheng	Xue-Qi Cheng
266	D Liu	D. Liu
267	H Wang	H. Wang
268	P V Mieghem	P. Van Mieghem
269	D D Martino	D. De Martino
270	S Bradde	S. Bradde
271	L Dall'Asta	L. Dall'Asta
272	K a Dayri	Khalil al Dayri
273	E Bacry	Emmanuel Bacry
274	J Muzy	Jean-Francois Muzy
275	G W Peters	Gareth W. Peters
276	A D Byrnes	Aaron D. Byrnes
277	D Lautier	Delphine Lautier
278	F Raynaud	Franck Raynaud
279	D V Vinogradov	Dmitry V. Vinogradov
280	B Dupoyet	B. Dupoyet
281	H R Fiebig	H.R. Fiebig
282	D P Musgrove	D.P. Musgrove
283	J Jacod	Jean Jacod
284	V Todorov	Viktor Todorov
285	J Gao	Jianxi Gao
286	S V Buldyrev	Sergey V. Buldyrev
287	J Kallsen	J. Kallsen
288	J Muhle-Karbe	J. Muhle-Karbe
289	F Abergel	Frederic Abergel
290	A Jedidi	Aymen Jedidi
291	� Brännström	Åke Brännström
292	T Gross	Thilo Gross
293	B Blasius	Bernd Blasius
294	U Dieckmann	Ulf Dieckmann
295	W Yan	Wanfeng Yan
296	R Woodard	Ryan Woodard
297	M Barski	Michal Barski
298	J Shao	Jia Shao
299	C Zapart	Christopher Zapart
300	I Mastromatteo	Iacopo Mastromatteo
301	P Zoi	Patrick Zoi
302	D Shah	Devavrat Shah
303	T Zaman	Tauhid Zaman
304	K Anand	Kartik Anand
305	G Bianconi	Ginestra Bianconi
306	S Severini	Simone Severini
307	S Park	Sangmin Park
308	H Jeong	Hyeong-Chai Jeong
309	B Podobnik	Boris Podobnik
310	D Horvatic	Davor Horvatic
311	A M Petersen	Alexander M. Petersen
312	B Urošević	Branko Urošević
313	P Oswiecimka	Pawel Oswiecimka
314	R Rak	Rafal Rak
315	D Y Kenett	D.Y. Kenett
316	Y Shapira	Y. Shapira
317	A Madi	A. Madi
318	S Bransburg-Zavary	S. Bransburg-Zavary
319	G Gur-Gershgoren	G. Gur-Gershgoren
320	E Ben-Jacob	E. Ben-Jacob
321	D Harmon	Dion Harmon
322	B Stacey	Blake Stacey
323	Y Bar-Yam	Yavni Bar-Yam
324	S Balietti	Stefano Balietti
325	S Williams	Stacy Williams
326	M McDonald	Mark McDonald
327	b F Johnson	bfaNeil F. Johnson
328	N S Jone	Nick S. Jone
329	M Fedorovsky	Maxim Fedorovsky
330	R Ghosh	Rumi Ghosh
331	K Lerman	Kristina Lerman
332	J P Gleeson	James P. Gleeson
333	S Melnik	Sergey Melnik
334	J A Ward	Jonathan A. Ward
335	K Lee	Kyu-Min Lee
336	J Yang	Jae-Suk Yang
337	G Kim	Gunn Kim
338	J Lee	Jaesung Lee
339	K Goh	Kwang-Il Goh
340	I Kim	In-mook Kim
341	J Varho	Jan Varho
342	S Arbesman	Samuel Arbesman
343	M C González	Marta C. González
344	N A Christak	Nicholas A. Christak
345	D Delpini	Danilo Delpini
346	G Bormetti	Giacomo Bormetti
347	R Cont	Rama Cont
348	A Kukanov	Arseniy Kukanov
349	S Stoikov	Sasha Stoikov
350	N A M Araujo	N. A. M. Araujo
351	C S Dias	C. S. Dias
352	R Parshani	R. Parshani
353	G Paul	G. Paul
354	M D Gould	Martin D. Gould
355	S D Howison	Sam D. Howison
356	Y Malevergne	Y. Malevergne
357	T Fletcher	Tristan Fletcher
358	Z Hussain	Zakria Hussain
359	J Shawe-Taylor	John Shawe-Taylor
360	J Vorbrink	Joerg Vorbrink
361	G Cimini	Giulio Cimini
362	D Wei	Dong Wei
363	K Cooper	Kathryn Cooper
364	M Barahona	Mauricio Barahona
365	N Masuda	Naoki Masuda
366	S Redner	S. Redner
367	D C Brody	Dorje C. Brody
368	L P Hughston	Lane P. Hughston
369	E Mackie	Ewan Mackie
370	A Hackett	Adam Hackett
371	T S Leung	Tim Siu-Tang Leung
372	K Yamazaki	Kazutoshi Yamazaki
373	P Expert	Paul Expert
374	T Evans	Tim Evans
375	V D Blondel	Vincent D. Blondel
376	R Lambiotte	Renaud Lambiotte
377	S V Tsirel	Sergey V. Tsirel
378	A Akaev	Askar Akaev
379	A Fomin	Alexey Fomin
380	A V Korotayev	Andrey V. Korotayev
381	T Seidel	Thomas Seidel
382	J Hartwig	Jeanette Hartwig
383	R L Sanders	Richard L. Sanders
384	W Yu	Wenjian Yu
385	J Reichardt	Joerg Reichardt
386	R Alamino	Roberto Alamino
387	D Saad	David Saad
388	T Takaishi	Tetsuya Takaishi
389	H Jo	Hang-Hyun Jo
390	M Karsai	Márton Karsai
391	W Buckley	Winston Buckley
392	G Brown	Garfield Brown
393	M Marshall	Mario Marshall
394	L Wu	Lingfei Wu
395	C P Roca	Carlos P. Roca
396	M Draief	Moez Draief
397	M Cristelli	M. Cristelli
398	L Pietronero	L. Pietronero
399	A Zaccaria	A. Zaccaria
400	R Hausmann	Ricardo Hausmann
401	C A Hidalgo	Cesar A. Hidalgo
402	S Khor	Susan Khor
403	E Bayraktar	Erhan Bayraktar
404	S Yao	Song Yao
405	D Lusseau	David Lusseau
406	L Barrett	Louise Barrett
407	S P Henzi	S. Peter Henzi
408	W Quattrociocchi	Walter Quattrociocchi
409	R Conte	Rosaria Conte
410	E Lodi	Elena Lodi
411	A S Chakrabarti	Anindya S. Chakrabarti
412	A M G Cox	Alexander M. G. Cox
413	D Hobson	David Hobson
414	J Obloj	Jan Obloj
415	D Veneziano	Daniele Veneziano
416	M C Gonzalez	Marta C. Gonzalez
417	L Lizana	Ludvig Lizana
418	N Mitarai	Namiko Mitarai
419	H Nakanishi	Hiizu Nakanishi
420	K Sneppen	Kim Sneppen
421	D Pirjol	Dan Pirjol
422	O Peters	Ole Peters
423	A Adamou	Alexander Adamou
424	J Heitzig	Jobst Heitzig
425	J F Donges	Jonathan F. Donges
426	Y Zou	Yong Zou
427	N Marwan	Norbert Marwan
428	J Kurths	Jürgen Kurths
429	T Galla	Tobias Galla
430	P S Dodds	Peter Sheridan Dodds
431	K D Harris	Kameron Decker Harris
432	I M Kloumann	Isabel M. Kloumann
433	C A Bliss	Catherine A. Bliss
434	C M	Christopher M.
435	E S Roberts	E.S. Roberts
436	A C C Coolen	A.C.C. Coolen
437	T Schlitt	T. Schlitt
438	G Acosta	Gabriel Acosta
439	I Caridi	Inés Caridi
440	S Guala	Sebastián Guala
441	J Marenco	Javier Marenco
442	R Hisano	Ryohei Hisano
443	T Mizuno	Takayuki Mizuno
444	N MacKay	Niall MacKay
445	L S Junior	Leonidas Sandoval Junior
446	I D P Franca	Italo De Paula Franca
447	S Biswas	Soumyajyoti Biswas
448	A Chatterjee	Arnab Chatterjee
449	P Sen	Parongama Sen
450	A Decelle	Aurelien Decelle
451	F Krzakala	Florent Krzakala
452	C Moore	C84eristopher Moore
453	L Zdeborová	Lenka Zdeborová
454	P Wu	Pei Wu
455	W Liu	Weiping Liu
456	A L Traud	Amanda L. Traud
457	V Kishore	Vimal Kishore
458	M S Santhanam	M. S. Santhanam
459	R E Amritkar	R. E. Amritkar
460	K Guo	Kun Guo
461	S Cheng	Si-Wei Cheng
462	G V Steeg	Greg Ver Steeg
463	P Klimek	Peter Klimek
464	W Bayer	Werner Bayer
465	D Wang	Duan Wang
466	D Horvatić	Davor Horvatić
467	L Lü	Linyuan Lü
468	A Gerig	Austin Gerig
469	H Waelbroeck	Henri Waelbroeck
470	S M D Queiros	Silvio M. Duarte Queiros
471	E M F Curado	Evaldo M. F. Curado
472	F D Nobre	Fernando D. Nobre
473	M Martynov	Mikhail Martynov
474	O Rozanova	Olga Rozanova
475	T Surachawala	Tawan Surachawala
476	K Voevodski	Konstantin Voevodski
477	S Teng	Shang-Hua Teng
478	S Bransburg-Zabary	S Bransburg-Zabary
479	Y Merbl	Y Merbl
480	F J Quintana	F J Quintana
481	A I Tauber	A I Tauber
482	I R Cohen	I R Cohen
483	T Squartini	Tiziano Squartini
484	A Robledo	Alberto Robledo
485	G Fagiolo	Giorgio Fagiolo
486	C M Schneider	Christian M. Schneider
487	A A Moreira	Andre A. Moreira
488	G Wergen	Gregor Wergen
489	M Bogner	Miro Bogner
490	J Krug	Joachim Krug
491	D Filipović	Damir Filipović
492	R Kremslehner	Robert Kremslehner
493	A Muermann	Alexander Muermann
494	R Sinatra	Roberta Sinatra
495	V Nicosia	Vincenzo Nicosia
496	V Latora	Vito Latora
497	S Succi	Sauro Succi
498	P Ormerod	Paul Ormerod
499	E Evans	Ellie Evans
500	N Destefano	Natália Destefano
501	A S Martinez	Alexandre Souto Martinez
502	T Conlon	Thomas Conlon
503	J Cotter	John Cotter
504	Z Zhang	Zi-Ke Zhang
505	D Song	Dong-Ming Song
506	S M Krause	Sebastian M. Krause
507	S Bornholdt	Stefan Bornholdt
508	K Dowd	Kevin Dowd
509	G Sorwar	Ghulam Sorwar
510	L Ermann	Leonardo Ermann
511	D L Shepelyansky	Dima L.Shepelyansky
512	R D Smith	Reginald D. Smith
513	G D'Amico	Guglielmo D'Amico
514	F Petroni	Filippo Petroni
515	L Valori	Luca Valori
516	F Picciolo	Francesco Picciolo
517	A Allansdottir	Agnes Allansdottir
518	D Kenett	DY Kenett
519	F Quintana	FJ Quintana
520	S Boccaletti	S Boccaletti
521	e a	et al.
522	S Guo	Stephen Guo
523	M Wang	Mengqiu Wang
524	M Beiglboeck	Mathias Beiglboeck
525	J Temme	Johannes Temme
526	S Goh	Segun Goh
527	H W Kwon	H. W. Kwon
528	M Y Choi	M. Y. Choi
529	J Fortin	Jean-Yves Fortin
530	B Toth	Bence Toth
531	Z Eisler	Zoltan Eisler
532	J Kockelkoren	Julien Kockelkoren
533	S K Baek	Seung Ki Baek
534	S Bernhardsson	Sebastian Bernhardsson
535	P Minnhagen	Petter Minnhagen
536	P Pin	Paolo Pin
537	V Daniunas	V. Daniunas
538	V Gontis	V. Gontis
539	A Kononovicius	A. Kononovicius
540	A Fronczak	Agata Fronczak
541	P Fronczak	Piotr Fronczak
542	M Politi	Mauro Politi
543	T Kaizoji	Taisei Kaizoji
544	E Scalas	Enrico Scalas
545	M Brede	M. Brede
546	N Foti	N. Foti
547	S Pauls	S. Pauls
548	D N Rockmore	Daniel N. Rockmore
549	P L Krapivsky	P. L. Krapivsky
550	D Volovik	D. Volovik
551	A D Larrard	Adrien De Larrard
552	S Pigolotti	Simone Pigolotti
553	J Juul	Jeppe Juul
554	G Galster	Gorm Galster
555	P Vivo	Pierpaolo Vivo
556	A V Esquivel	Alcides Viamontes Esquivel
557	G Lambert	Gaultier Lambert
558	G Chevereau	Guillaume Chevereau
559	E Bertin	Eric Bertin
560	A Baronchelli	Andrea Baronchelli
561	L A N Amaral	Luis A. N. Amaral
562	P Blanchard	Ph. Blanchard
563	T Krueger	T. Krueger
564	D Volchenkov	D. Volchenkov
565	Y Lemperiere	Yves Lemperiere
566	C Deremble	Cyril Deremble
567	J d Lataillade	Joachim de Lataillade
568	A Mazloumian	Amin Mazloumian
569	Y Eom	Young-Ho Eom
570	S Lozano	Sergi Lozano
571	D Pinheiro	D. Pinheiro
572	A A Pinto	A. A. Pinto
573	S Z Xanthopoulos	S. Z. Xanthopoulos
574	A N Yannacopoulos	A. N. Yannacopoulos
575	J E Figueroa-Lopez	Jose E. Figueroa-Lopez
576	M Forde	Martin Forde
577	S Bialonski	Stephan Bialonski
578	M Horstmann	Marie-Therese Horstmann
579	K Lehnertz	Klaus Lehnertz
580	M Moussaid	Mehdi Moussaid
581	G Theraulaz	Guy Theraulaz
582	J C Ferrero	Juan C. Ferrero
583	G Willis	Geoff Willis
584	T Preis	Tobias Preis
585	J J Schneider	Johannes J. Schneider
586	D Reith	Daniel Reith
587	Z Liu	Zhen Liu
588	F Cesarone	Francesco Cesarone
589	A Scozzari	Andrea Scozzari
590	F Tardella	Fabio Tardella
591	P Bajardi	Paolo Bajardi
592	F Natale	Fabrizio Natale
593	L Savini	Lara Savini
594	Z Konopasek	Zdenek Konopasek
595	Y Biondi	Yuri Biondi
596	P Giannoccolo	Pierpaolo Giannoccolo
597	S Galam	Serge Galam
598	S Ciliberti	Stefano Ciliberti
599	M Potters	Marc Potters
600	O Raviv	Ohad Raviv
601	E ben-Jacob	Eshel ben-Jacob
602	R Jarrow	Robert Jarrow
603	Y Kchia	Younes Kchia
604	P Protter	Philip Protter
605	A Buda	Andrzej Buda
606	H Hooyberghs	H. Hooyberghs
607	S V Lombeek	S. Van Lombeek
608	C Giuraniuc	C. Giuraniuc
609	B V Schaeybroeck	B. Van Schaeybroeck
610	J O Indekeu	J. O. Indekeu
611	L Hu	Lunchao Hu
612	K Tian	Kailan Tian
613	X Wang	Xin Wang
614	C Roth	Camille Roth
615	S M Kang	Soong Moon Kang
616	M Batty	Michael Batty
617	M Barthelemy	Marc Barthelemy
618	D Aerts	Diederik Aerts
619	J Broekaert	Jan Broekaert
620	M Czachor	Marek Czachor
621	B D'Hooghe	Bart D'Hooghe
622	S Sozzo	Sandro Sozzo
623	J P Bagrow	James P. Bagrow
624	T Clemson	T. Clemson
625	P Kondratiuk	Paweł Kondratiuk
626	G Siudem	Grzegorz Siudem
627	J A Hołyst	Janusz A. Hołyst
628	A A Ioannides	Andreas A. Ioannides
629	F Papadopoulos	Fragkiskos Papadopoulos
630	M Kitsak	Maksim Kitsak
631	M A Serrano	M. Angeles Serrano
632	M Boguna	Marian Boguna
633	D Krioukov	Dmitri Krioukov
634	K Sznajd-Weron	K. Sznajd-Weron
635	M Tabiszewski	M. Tabiszewski
636	A M Timpanaro	A. M. Timpanaro
637	J Mathiesen	Joachim Mathiesen
638	P Yde	Pernilly Yde
639	M H Jensen	Mogens H. Jensen
640	Y Cho	Yoon-Sik Cho
641	A Galstyan	Aram Galstyan
642	W Li	Wei Li
643	K Csilléry	Katalin Csilléry
644	O François	Olivier François
645	M G Blum	Michael GB Blum
646	Z Yang	Zimo Yang
647	A Cui	Ai-Xiang Cui
648	A Storkey	Amos Storkey
649	D Carfí	David Carfí
650	D Schiliró	Daniele Schiliró
651	P Moretti	Paolo Moretti
652	S Liu	Suyu Liu
653	G Oshanin	G. Oshanin
654	Y Holovatch	Yu. Holovatch
655	G Schehr	G. Schehr
656	S Cuenda	Sara Cuenda
657	J A Crespo	Juan A. Crespo
658	A F Maccioni	Alessandro Fiori Maccioni
659	R Bartiromo	Rosario Bartiromo
660	C D Brummitt	Charles D. Brummitt
661	R M D'Souza	Raissa M. D'Souza
662	E A Leicht	E. A. Leicht
663	F Guilbaud	Fabien Guilbaud
664	H Pham	Huyen Pham
665	A Borodin	A. Borodin
666	R El-Yaniv	R. El-Yaniv
667	V Gogan	V. Gogan
668	A Korotayev	Andrey Korotayev
669	A J Bladon	Alex J. Bladon
670	A Lancichinetti	Andrea Lancichinetti
671	J Perelló	Josep Perelló
672	M Gutiérrez-Roig	Mario Gutiérrez-Roig
673	J Masoliver	Jaume Masoliver
674	S Gomez	Sergio Gomez
675	J Gomez-Gardenes	Jesus Gomez-Gardenes
676	Y Moreno	Yamir Moreno
677	A Arenas	Alex Arenas
678	S C Ferreira	Silvio C. Ferreira
679	R S Ferreira	Ronan S. Ferreira
680	D Braha	Dan Braha
681	N Suhadolnik	N. Suhadolnik
682	J Galimberti	J. Galimberti
683	S D Silva	S. Da Silva
684	M Contreras	Mauricio Contreras
685	R Pellicer	Rely Pellicer
686	M Villena	Marcelo Villena
687	J Borge-Holthoefer	Javier Borge-Holthoefer
688	A Rivero	Alejandro Rivero
689	I García	Iñigo García
690	E Cauhé	Elisa Cauhé
691	A Ferrer	Alfredo Ferrer
692	D Ferrer	Darío Ferrer
693	D Francos	David Francos
694	D Iñiguez	David Iñiguez
695	M P Pérez	María Pilar Pérez
696	G Ruiz	Gonzalo Ruiz
697	F Sanz	Francisco Sanz
698	F Serrano	Fermín Serrano
699	C Viñas	Cristina Viñas
700	A Tarancón	Alfonso Tarancón
701	W Wang	Wen-Xu Wang
702	Y Lai	Ying-Cheng Lai
703	J Ren	Jie Ren
704	B Li	Baowen Li
705	C Grebogi	Celso Grebogi
706	D Chen	Duanbing Chen
707	J Tenenbaum	Joel Tenenbaum
708	A Johansen	A. Johansen
709	I Simonsen	I. Simonsen
710	T Aste	Tomaso Aste
711	R Gramatica	Ruggero Gramatica
712	T D Matteo	T. Di Matteo
713	C Teng	Chun-Yuen Teng
714	L Gong	Liuling Gong
715	A Livne	Avishay Livne
716	C Brunetti	Celso Brunetti
717	L A Adamic	Lada A. Adamic
718	S Chen	Shu-Heng Chen
719	S Li	Sai-Ping Li
720	M L Wallace	Matthew L. Wallace
721	V Larivière	Vincent Larivière
722	Y Gingras	Yves Gingras
723	F Havemann	Frank Havemann
724	J Gläser	Jochen Gläser
725	M Heinz	Michael Heinz
726	A Struck	Alexander Struck
727	V Filimonov	Vladimir Filimonov
728	S Vitali	Stefania Vitali
729	J B Glattfelder	James B. Glattfelder
730	S Battiston	Stefano Battiston
731	R Rebib	Reda Rebib
732	R Carvalho	Rui Carvalho
733	L Buzna	Lubos Buzna
734	W Just	Wolfram Just
735	D K Arrowsmith	David K. Arrowsmith
736	C F Moukarzel	Cristian F. Moukarzel
737	J W Park	Jason Whan Park
738	B Morel	Benoit Morel
739	K H Kim	Kevin H. Kim
740	E Kemp-Benedict	Eric Kemp-Benedict
741	L Kovanen	Lauri Kovanen
742	T L Lai	Tze Leung Lai
743	H Xing	Haipeng Xing
744	Z Chen	Zehao Chen
745	B G Sharma	B.G.Sharma
746	S Agrawal	Sadhana Agrawal
747	M Sharma	Malti Sharma
748	D P Bisen	D.P.Bisen
749	R Sharma	Ravi Sharma
750	P Guasoni	Paolo Guasoni
751	W Schachermayer	Walter Schachermayer
752	I Palit	Imon Palit
753	S Gualdi	S. Gualdi
754	Y - Zhang	Y.-C. Zhang
755	S Banisch	Sven Banisch
756	R Lima	Ricardo Lima
757	T Araújo	Tanya Araújo
758	P D Meo	Pasquale De Meo
759	E Ferrara	Emilio Ferrara
760	G Fiumara	Giacomo Fiumara
761	A Provetti	Alessandro Provetti
762	G Caldarelli	Guido Caldarelli
763	A Gabrielli	Andrea Gabrielli
764	A Scala	Antonio Scala
765	A Ta	Andrea Ta
766	C Wang	Cheng Wang
767	A Strathman	Anthony Strathman
768	O Lizardo	Omar Lizardo
769	D Hachen	David Hachen
770	Z Toroczkai	Zoltan Toroczkai
771	N V Chawla	Nitesh V. Chawla
772	L Schoeffel	Laurent Schoeffel
773	S Eleutério	Samuel Eleutério
774	R V Mendes	R. Vilela Mendes
775	B S Kerner	Boris S. Kerner
776	S Goswami	Sanchari Goswami
777	Y N Kenett	Yoed N. Kenett
778	M Faust	Miriam Faust
779	R Morales	Raffaello Morales
780	E Moro	Esteban Moro
781	J R Iglesias	J.R. Iglesias
782	R M C d Almeida	R.M.C. de Almeida
783	R Albert	Reka Albert
784	B DasGupta	Bhaskar DasGupta
785	A Gitter	Anthony Gitter
786	G Gursoy	Gamze Gursoy
787	R Hegde	Rashmi Hegde
788	P Paul	Pradyut Paul
789	G Sange	Gowri Sange
790	A Noulas	Anastasios Noulas
791	S Scellato	Salvatore Scellato
792	M Pontil	Massimiliano Pontil
793	C Mascolo	Cecilia Mascolo
794	J Kaldasch	Joachim Kaldasch
795	S Viaggiu	Stefano Viaggiu
796	A Lionetto	Andrea Lionetto
797	L Bargigli	Leonardo Bargigli
798	M Longo	Michele Longo
799	M L Bertotti	Maria Letizia Bertotti
800	G Modanese	Giovanni Modanese
801	R Elsässer	Robert Elsässer
802	A Ogierman	Adrian Ogierman
803	S Pajevic	Sinisa Pajevic
804	D Plenz	Dietmar Plenz
805	D Stauffer	Dietrich Stauffer
806	E Estrada	Ernesto Estrada
807	N Hatano	Naomichi Hatano
808	M Benzi	Michele Benzi
809	C H Comin	Cesar H. Comin
810	J B Bunoro	João B. Bunoro
811	M P Viana	Matheus P. Viana
812	L d F Costa	Luciano da F. Costa
813	A Ghosh	Asim Ghosh
814	C Tofallis	Chris Tofallis
815	J B T Sanders	James B. T. Sanders
816	J Shapiro	Jonathan Shapiro
817	Y Berezin	Yehiel Berezin
818	A Gozolchiani	Avi Gozolchiani
819	M Lagi	Marco Lagi
820	K Z Bertrand	Karla Z. Bertrand
821	E Zarinelli	Elia Zarinelli
822	C Tan	Chenhao Tan
823	L Lee	Lillian Lee
824	J Tang	Jie Tang
825	L Jiang	Long Jiang
826	M Zhou	Ming Zhou
827	P Li	Ping Li
828	Z Guo	Zhi Guo
829	S Saavedra	Serguei Saavedra
830	K Hagerty	Kathleen Hagerty
831	B Uzzi	Brian Uzzi
832	S M Bustos	Sebast\ian Mart\inez Bustos
833	J V Andersen	Jorgen Vitting Andersen
834	M Miniconi	Michel Miniconi
835	A Nowak	Andrzej Nowak
836	M Rosz	Magdalena Rosz
837	L Czako	Lilla Czako
838	J L Toole	Jameson L. Toole
839	M Cha	Meeyoung Cha
840	P Cauwels	Peter Cauwels
841	A Chakraborty	Abhijit Chakraborty
842	G Mukherjee	G. Mukherjee
843	S S Manna	S. S. Manna
844	A Diaz-Guilera	Albert Diaz-Guilera
845	J L Iribarren	José Luis Iribarren
846	X Sun	Xiao-Qian Sun
847	T Takahashi	Toshimitsu Takahashi
848	R Tomioka	Ryota Tomioka
849	K Yamanishi	Kenji Yamanishi
850	T Tokár	Tomáš Tokár
851	D Horváth	Denis Horváth
852	F Ren	Fei Ren
853	L Zhong	Li-Xin Zhong
854	M A Sumour	M.A. Sumour
855	M A Radwan	M.A. Radwan
856	M M Shabat	M.M. Shabat
857	A H El-Astal	Ali H. El-Astal
858	T R Hurd	Thomas R. Hurd
859	D Garcia	David Garcia
860	A Zeng	An Zeng
861	F Garzarelli	Federico Garzarelli
862	I Bordino	Ilaria Bordino
863	A Ukkonen	Antti Ukkonen
864	I Weber	Ingmar Weber
865	T Naskar	Tapan Naskar
866	I G Tuluzov	I. G. Tuluzov
867	S I Melnyk	S. I. Melnyk
868	S Melnyk	S. Melnyk
869	I Tuluzov	I. Tuluzov
870	M Ye	Mao Ye
871	T Sandholm	Thomas Sandholm
872	J Duch	Jordi Duch
873	N G Polson	Nicholas G. Polson
874	J G Scott	James G. Scott
875	Y Ikeda	Y. Ikeda
876	H Aoyama	H. Aoyama
877	Y Fujiwara	Y. Fujiwara
878	H Iyetomi	H. Iyetomi
879	K Ogimoto	K. Ogimoto
880	W Souma	W. Souma
881	H Yoshikawa	H. Yoshikawa
882	E Moon	Eunyoung Moon
883	M O Jackson	Matthew O. Jackson
884	D Lopez-Pintado	Dunia Lopez-Pintado
885	M Sharifzadeh	Mohammad Sharifzadeh
886	S Hojat	Simin Hojat
887	F Simini	Filippo Simini
888	A Maritan	Amos Maritan
889	J Lehmann	Janette Lehmann
890	B Gonçalves	Bruno Gonçalves
891	L Alfonso	Lester Alfonso
892	R Mansilla	Ricardo Mansilla
893	C A Terrero-Escalante	Cesar A. Terrero-Escalante
894	Z Abbassi	Zeinab Abbassi
895	T Suslo	Tomasz Suslo
896	L Ferretti	Luca Ferretti
897	M Cortelezzi	Michele Cortelezzi
898	G Marmorini	Giacomo Marmorini
899	Y Altshuler	Yaniv Altshuler
900	W Pan	Wei Pan
901	A Pentland	Alex Pentland
902	D Spivak	David Spivak
903	M Buehler	Markus Buehler
904	J Maskawa	Jun-ichi Maskawa
905	S Gonzalez-Bailon	Sandra Gonzalez-Bailon
906	H Watanabe	Hayafumi Watanabe
907	H Takayasu	Hideki Takayasu
908	M Takayasu	Misako Takayasu
909	J Ugander	Johan Ugander
910	L Backstrom	Lars Backstrom
911	C Marlow	Cameron Marlow
912	M Pickhardt	Michael Pickhardt
913	G Seibold	Goetz Seibold
914	G Benedetti	Giuseppe Benedetti
915	L Campi	Luciano Campi
916	N Huth	Nicolas Huth
917	Y Zhou	Yanbo Zhou
918	N Carlson	Nicole Carlson
919	D Kim	Dong-Hee Kim
920	A E Motter	Adilson E. Motter
921	N D Penna	Nicolas Della Penna
922	M D Reid	Mark D. Reid
923	K Wawrzyniak	Karol Wawrzyniak
924	W Wislicki	Wojciech Wislicki
925	S Counts	Scott Counts
926	M A Virasoro	M. A. Virasoro
927	A Ishii	Akira Ishii
928	T Matsumoto	Takehiro Matsumoto
929	S Miki	Shinji Miki
930	A M Berd	Arthur M. Berd
931	A Abbasi	Alireza Abbasi
932	L Hossain	Liaquat Hossain
933	S Cardanobile	Stefano Cardanobile
934	V Pernice	Volker Pernice
935	M Deger	Moritz Deger
936	S Rotter	Stefan Rotter
937	V Misra	Vedant Misra
938	S Intagorn	Suradej Intagorn
939	J Kang	Jeon-Hyung Kang
940	W - Zhou	W.-X. Zhou
941	G - Mu	G.-H. Mu
942	A Gabrielsen	Alexandros Gabrielsen
943	M Marzo	Massimiliano Marzo
944	P Zagaglia	Paolo Zagaglia
945	N K Vitanov	Nikolay K. Vitanov
946	M R Ausloos	Marcel R. Ausloos
947	Z Forró	Zalán Forró
948	C Borghesi	Christian Borghesi
949	J Raynal	Jean-Claude Raynal
950	H Amini	Hamed Amini
951	A Minca	Andreea Minca
952	K R Chowdhury	Krishanu Roy Chowdhury
953	D Kapp	Daniel Kapp
954	M Vega	Marco Vega
955	A Bruscato	Adriana Bruscato
956	M K Venezuela	Maria Kelly Venezuela
957	J Barunik	Jozef Barunik
958	R Liu	Ruipeng Liu
959	S Reimann	Stefan Reimann
960	P Erola	Pau Erola
961	H Meng	Hao Meng
962	G Gu	Gao-Feng Gu
963	X Xiong	Xiong Xiong
964	W Zhang	Wei Zhang
965	K Zhao	Kun Zhao
966	L Kristoufek	Ladislav Kristoufek
967	F Jovanovic	Franck Jovanovic
968	C Schinckus	Christophe Schinckus
969	E Bakshy	Eytan Bakshy
970	I Rosenn	Itamar Rosenn
971	L Adamic	Lada Adamic
972	J Kim	Jongwook Kim
973	P Kratz	Peter Kratz
974	T Schöneborn	Torsten Schöneborn
975	A Do	Anne-Ly Do
976	L Rudolf	Lars Rudolf
977	B Berche	B. Berche
978	C v Ferber	C. von Ferber
979	T Holovatch	T. Holovatch
980	L Vacha	Lukas Vacha
981	X F Jiang	X.F. Jiang
982	B Zheng	B. Zheng
983	A Beygelzimer	Alina Beygelzimer
984	J Langford	John Langford
985	D Pennock	David Pennock
986	M Gremm	Martin Gremm
987	M B Wise	Mark B. Wise
988	J Shen	J. Shen
989	M Raddant	Matthias Raddant
990	T Lux	Thomas Lux
991	M C Münnix	Michael C. Münnix
992	T Shimada	Takashi Shimada
993	R Schäfer	Rudi Schäfer
994	F L T H Seligman	Francois Leyvraz Thomas H. Seligman
995	T Guhr	Thomas Guhr
996	X Shuai	Xin Shuai
997	A Pepe	Alberto Pepe
998	N Johnson	Neil Johnson
999	G Zhao	Guannan Zhao
1000	E Hunsader	Eric Hunsader
1001	J Meng	Jing Meng
1002	A Ravindar	Amith Ravindar
1003	S Carran	Spencer Carran
1004	B Tivnan	Brian Tivnan
1005	M Caporin	Massimiliano Caporin
1006	M P Rombach	M. Puck Rombach
1007	J H Fowler	James H. Fowler
1008	A Mehta	Anita Mehta
1009	K McKelvey	Karissa McKelvey
1010	A Rudnick	Alex Rudnick
1011	M D Conover	Michael D. Conover
1012	F Menczer	Filippo Menczer
1013	S Heise	Sebastian Heise
1014	R Kuehn	Reimer Kuehn
1015	N Bellomo	Nicola Bellomo
1016	M A Herrero	Miguel A. Herrero
1017	A Tosin	Andrea Tosin
1018	M Riccaboni	Massimo Riccaboni
1019	A Rossi	Alessandro Rossi
1020	S Schiavo	Stefano Schiavo
1021	V I Yukalov	V.I. Yukalov
1022	C Borgs	Christian Borgs
1023	M Brautbar	Michael Brautbar
1024	J Chayes	Jennifer Chayes
1025	S Khanna	Sanjeev Khanna
1026	B Lucier	Brendan Lucier
1027	D Marinazzo	Daniele Marinazzo
1028	M Pellicoro	Mario Pellicoro
1029	G Wu	Guorong Wu
1030	L Angelini	Leonardo Angelini
1031	S Stramaglia	Sebastiano Stramaglia
1032	L K Gallos	Lazaros K. Gallos
1033	P Barttfeld	Pablo Barttfeld
1034	M Sigman	Mariano Sigman
1035	H A Makse	Hernán A. Makse
1036	O Løvsletten	Ola Løvsletten
1037	M Rypdal	Martin Rypdal
1038	L Shi	Leilei Shi
1039	L Han	Liyan Han
1040	Y Wang	Yiwen Wang
1041	Y Piao	Yan Piao
1042	C Gou	Chengling Gou
1043	K Suchecki	Krzysztof Suchecki
1044	A A A Salah	Alkim Almila Akdag Salah
1045	C Gao	Cheng Gao
1046	A Scharnhorst	Andrea Scharnhorst
1047	S Mukherjee	Satyam Mukherjee
1048	E Strano	Emanuele Strano
1049	S Porta	Sergio Porta
1050	P Carr	Peter Carr
1051	T Fisher	Travis Fisher
1052	J Ruf	Johannes Ruf
1053	J A Cole	J. A. Cole
1054	S Yu	Sheng Yu
1055	S Kak	Subhash Kak
1056	N Derzsy	N. Derzsy
1057	Z Neda	Z. Neda
1058	M A Santos	M.A. Santos
1059	M Cavaliere	M. Cavaliere
1060	S Sedwards	S. Sedwards
1061	C E Tarnita	C.E. Tarnita
1062	A Csikász-Nagy	A. Csikász-Nagy
1063	M Hisakado	Masato Hisakado
1064	S Mori	Shintaro Mori
1065	M Starnini	Michele Starnini
1066	A Becker	Alexander Becker
1067	A F R Koivusalo	Alexander F. R. Koivusalo
1068	Y Liu	Yang-Yu Liu
1069	J Slotine	Jean-Jacques Slotine
1070	B Lehle	B. Lehle
1071	S Tunc	Sait Tunc
1072	S S Kozat	Suleyman S. Kozat
1073	G Deffuant	Guillaume Deffuant
1074	S Huet	Sylvie Huet
1075	M Caraglio	Michele Caraglio
1076	M Zamparo	Marco Zamparo
1077	R Lemoy	Rémi Lemoy
1078	T Okumura	Teppei Okumura
1079	M Pósfai	Márton Pósfai
1080	N Perra	Nicola Perra
1081	L D Leo	L. De Leo
1082	V Vargas	V. Vargas
1083	J - Bouchaud	J.-P. Bouchaud
1084	H S Moat	Helen Susannah Moat
1085	S R Bishop	Steven R. Bishop
1086	E Moulines	Eric Moulines
1087	S K Maity	Suman Kalyan Maity
1088	T V Manoj	T. Venkat Manoj
1089	A Mukherjee	Animesh Mukherjee
1090	J Fermanian	Jean-David Fermanian
1091	O Vigneron	Olivier Vigneron
1092	E L Martelot	Erwan Le Martelot
1093	C Hankin	Chris Hankin
1094	F Caccioli	Fabio Caccioli
1095	F Pammolli	Fabio Pammolli
1096	D B Larremore	Daniel B. Larremore
1097	M Y Carpenter	Marshall Y. Carpenter
1098	E Ott	Edward Ott
1099	J G Restrepo	Juan G. Restrepo
1100	H Nguyen	Huy Nguyen
1101	R Zheng	Rong Zheng
1102	J Garnier	Josselin Garnier
1103	G Papanicolaou	George Papanicolaou
1104	T Yang	Tzu-Wei Yang
1105	J McNerney	James McNerney
1106	B D Fath	Brian D. Fath
1107	G Silverberg	Gerald Silverberg
1108	J H Johnson	Jeffrey H. Johnson
1109	J Kertesz	Janos Kertesz
1110	A Díaz-Guilera	Albert Díaz-Guilera
1111	R S MacK	Robert S. MacK
1112	N Angelini	Natascia Angelini
1113	S Marmi	Stefano Marmi
1114	F Nardini	Franco Nardini
1115	J Chandra	Joydeep Chandra
1116	I Scholtes	Ingo Scholtes
1117	N Ganguly	Niloy Ganguly
1118	G Tilak	Gayatri Tilak
1119	T Szell	Tamas Szell
1120	Y Maeno	Yoshiharu Maeno
1121	S Morinaga	Satoshi Morinaga
1122	H Matsushima	Hirokazu Matsushima
1123	K Amagai	Kenichi Amagai
1124	T Kluge	Tino Kluge
1125	L C G Rogers	L. C. G. Rogers
1126	K Frenken	Koen Frenken
1127	S Mendritzki	Stefan Mendritzki
1128	G Charles-Cadogan	G. Charles-Cadogan
1129	K R Apt	Krzysztof R. Apt
1130	E Markakis	Evangelos Markakis
1131	A Gronlund	Andreas Gronlund
1132	I G Yi	Il Gu Yi
1133	B J Kim	Beom Jun Kim
1134	D Gayo-Avello	Daniel Gayo-Avello
1135	D Ettema	Dick Ettema
1136	W Ke	Weimao Ke
1137	D R J O'Neale	D. R. J. O'Neale
1138	S C Hendy	S. C. Hendy
1139	I V Ovchinnikov	Igor V. Ovchinnikov
1140	A Hüsler	Andreas Hüsler
1141	C H Hommes	Cars H. Hommes
1142	S Ghosh	Sayantan Ghosh
1143	U Jaekel	Uwe Jaekel
1144	F Petruccione	Francesco Petruccione
1145	G Livan	Giacomo Livan
1146	J Inoue	Jun-ichi Inoue
1147	J Pombo-Romero	Julio Pombo-Romero
1148	L M Varela	Luis M. Varela
1149	C J Ricoy	Carlos J. Ricoy
1150	Z Zheng	Zeyu Zheng
1151	K Yamasaki	Kazuko Yamasaki
1152	R R Nadakuditi	Raj Rao Nadakuditi
1153	D Rybski	Diego Rybski
1154	F Liljeros	Fredrik Liljeros
1155	M Ortisi	Matteo Ortisi
1156	V Zuccolo	Valerio Zuccolo
1157	D R Parisi	Daniel R. Parisi
1158	N O Hodas	Nathan Oken Hodas
1159	F Klöck	Florian Klöck
1160	A Schied	Alexander Schied
1161	Y Sun	Yuemeng Sun
1162	M Labadie	Mauricio Labadie
1163	C Lehalle	Charles-Albert Lehalle
1164	E Cozzo	Emanuele Cozzo
1165	X Zhao	Xiaohan Zhao
1166	A Sala	Alessandra Sala
1167	C Wilson	Christo Wilson
1168	S Gaito	Sabrina Gaito
1169	H Zheng	Haitao Zheng
1170	B Y Zhao	Ben Y. Zhao
1171	X Huang	Xuqing Huang
1172	S Shao	Shuai Shao
1173	S González-Bailón	Sandra González-Bailón
1174	P Boldi	Paolo Boldi
1175	S Vigna	Sebastiano Vigna
1176	T Takaguchi	Taro Takaguchi
1177	N Sato	Nobuo Sato
1178	K Yano	Kazuo Yano
1179	M Šuvakov	Milovan Šuvakov
1180	B Tadić	Bosiljka Tadić
1181	H Sakaguchi	Hidetsugu Sakaguchi
1182	T Matsuo	Tatsuma Matsuo
1183	M Li	Menghui Li
1184	T Garrett	Travis Garrett
1185	A Bashan	Amir Bashan
1186	B Ball	Brian Ball
1187	G Weisbuch	Gerard Weisbuch
1188	A Kirman	Alan Kirman
1189	D K Herreiner	Dorothea K. Herreiner
1190	E Busseti	Enzo Busseti
1191	S A Myers	Seth A. Myers
1192	C Zhu	Chenguang Zhu
1193	M G Beiró	Mariano G. Beiró
1194	J R Busch	Jorge R. Busch
1195	S P Grynberg	Sebastian P. Grynberg
1196	J I Alvarez-Hamelin	J. Ignacio Alvarez-Hamelin
1197	J L Subias	J. L. Subias
1198	M Golosovsky	Michael Golosovsky
1199	S Solomon	Sorin Solomon
1200	S Grauwin	Sebastian Grauwin
1201	G Beslon	Guillaume Beslon
1202	E Fleury	Eric Fleury
1203	S Franceschelli	Sara Franceschelli
1204	C Robardet	Céline Robardet
1205	J Rouquier	Jean-Baptiste Rouquier
1206	P Jensen	Pablo Jensen
1207	V Norton	Vic Norton
1208	P Érdi	Péter Érdi
1209	K Makovi	Kinga Makovi
1210	Z Somogyvári	Zoltán Somogyvári
1211	K Strandburg	Katherine Strandburg
1212	J Tobochnik	Jan Tobochnik
1213	P Volf	Péter Volf
1214	L Zalányi	László Zalányi
1215	D Eckles	Dean Eckles
1216	R Yan	Rong Yan
1217	D S Bassett	Danielle S. Bassett
1218	N F Wymbs	Nicholas F. Wymbs
1219	S T Grafton	Scott T. Grafton
1220	J M Carlson	Jean M. Carlson
1221	P Masucci	Paolo Masucci
1222	K Stanilov	Kiril Stanilov
1223	Y Chen	Yiling Chen
1224	D M Pennock	David M Pennock
1225	J Ratkiewicz	Jacob Ratkiewicz
1226	A Flammini	Alessandro Flammini
1227	R Cesari	Riccardo Cesari
1228	M Suvakov	Milovan Suvakov
1229	M Mitrovic	Marija Mitrovic
1230	V Gligorijevic	Vladimir Gligorijevic
1231	B Tadic	Bosiljka Tadic
1232	J Choi	Jung-Kyoo Choi
1233	P Mukerji	Pratik Mukerji
1234	A C Tsoumanis	Andreas C. Tsoumanis
1235	K Rajendran	Karthikeyan Rajendran
1236	C I Siettos	Constantinos I. Siettos
1237	I G Kevrekidis	Ioannis G. Kevrekidis
1238	J Millin	Jono Millin
1239	K Geras	Krzysztof Geras
1240	P Siorpaes	Pietro Siorpaes
1241	T A Schmitt	Thilo A. Schmitt
1242	W Kroeger	W. Kroeger
1243	R Gallotti	Riccardo Gallotti
1244	A Bazzani	Armando Bazzani
1245	S Rambaldi	Sandro Rambaldi
1246	C Liberati	Caterina Liberati
1247	P Zappa	Paola Zappa
1248	J Török	János Török
1249	T Yasseri	Taha Yasseri
1250	M Bardoscia	Marco Bardoscia
1251	G D Luca	Giancarlo De Luca
1252	M Vosvrda	Miloslav Vosvrda
1253	S Shang	Shang Shang
1254	P Hui	Pan Hui
1255	S R Kulkarni	Sanjeev R. Kulkarni
1256	P W Cuff	Paul W. Cuff
1257	C M Danforth	Christopher M. Danforth
1258	R Kitt	Robert Kitt
1259	R Pfitzner	René Pfitzner
1260	M Blattner	Marcel Blattner
1261	J Baruník	Jozef Baruník
1262	N Shenai	Nikhil Shenai
1263	F Žikeš	Filip Žikeš
1264	S Goncalves	Sebastian Goncalves
1265	M F Laguna	M. F. Laguna
1266	Y Virkar	Yogesh Virkar
1267	A Clauset	Aaron Clauset
1268	M Choy	Murphy Choy
1269	E Chng	Enoch Chng
1270	K P Shung	Koo Ping Shung
1271	P C Pinto	Pedro C. Pinto
1272	P Thiran	Patrick Thiran
1273	M Vetterli	Martin Vetterli
1274	S Xu	Shenmeng Xu
1275	L Peng	Lian Peng
1276	C Zhang	Chunbo Zhang
1277	L Palatella	Luigi Palatella
1278	P Grigolini	Paolo Grigolini
1279	E Hurwitz	E. Hurwitz
1280	T Marwala	T. Marwala
1281	V Palchykov	Vasyl Palchykov
1282	R I M Dunbar	Robin I.M. Dunbar
1283	Y Shao	Ying-Hui Shao
1284	G F Gu	Gao Feng Gu
1285	Z Jiang	Zhi-Qiang Jiang
1286	L Feng	Ling Feng
1287	L Zatlavi	Lior Zatlavi
1288	K Janda	Karel Janda
1289	D Zilberman	David Zilberman
1290	A Barabasi	Albert-Laszlo Barabasi
1291	B Guerra	Beniamino Guerra
1292	J O Haerter	Jan O. Haerter
1293	B Jamtveit	Bjorn Jamtveit
1294	C Blackwell	Calvin Blackwell
1295	R Graefe-Anderson	Rachel Graefe-Anderson
1296	D Vaught	Dyanne Vaught
1297	N N Taleb	Nassim N. Taleb
1298	J F Poyatos	Juan F. Poyatos
1299	F Clementi	F. Clementi
1300	M Gallegati	M. Gallegati
1301	G Kaniadakis	G. Kaniadakis
1302	J Kaur	Jasleen Kaur
1303	S Milojević	Staša Milojević
1304	E Ben-Naim	E. Ben-Naim
1305	N W Hengartner	N. W. Hengartner
1306	Y Gao	Ya-Chun Gao
1307	S Cai	Shi-Min Cai
1308	A E Biondo	Alessio Emanuele Biondo
1309	A Pluchino	Alessandro Pluchino
1310	A Rapisarda	Andrea Rapisarda
1311	N Musmeci	Nicoló Musmeci
1312	M Puliga	Michelangelo Puliga
1313	M Kurant	Maciej Kurant
1314	C T Butts	Carter T. Butts
1315	A Markopoulou	Athina Markopoulou
1316	M A Maksoud	Mohamed Abdel Maksoud
1317	I Kondor	Imre Kondor
1318	I Csabai	István Csabai
1319	G Papp	Gábor Papp
1320	E Mones	Enys Mones
1321	G Czimbalmos	Gábor Czimbalmos
1322	M C Sándor	Máté Csaba Sándor
1323	A Halu	Arda Halu
1324	W Lu	Wei Lu
1325	L V S Lakshmanan	Laks V.S. Lakshmanan
1326	J Lorenz	Jan Lorenz
1327	F Paetzel	Fabian Paetzel
1328	T C Johnson	Timothy C. Johnson
1329	C Bender	Christian Bender
1330	I Vodenska	Irena Vodenska
1331	T Ohnishi	Takaaki Ohnishi
1332	M Shrestha	Munik Shrestha
1333	X Chen	Xiaojie Chen
1334	L Wang	Long Wang
1335	K Richards	Kylie-Anne Richards
1336	W Dunsmuir	William Dunsmuir
1337	R B Sowers	Richard B. Sowers
1338	R J Requejo	Rubén J. Requejo
1339	J Camacho	Juan Camacho
1340	J A Cuesta	José A. Cuesta
1341	J d castillo	Joan del castillo
1342	J Daoudi	Jalila Daoudi
1343	I Serra	Isabel Serra
1344	T Bury	Thomas Bury
1345	S Vajna	Szabolcs Vajna
1346	B Tóth	Bálint Tóth
1347	M Mestyán	Márton Mestyán
1348	P Mavrodiev	Pavlin Mavrodiev
1349	S Bishop	Steven Bishop
1350	P Lukowicz	Paul Lukowicz
1351	F Consortium	FuturICT Consortium
1352	D Zhou	Dong Zhou
1353	R Cohen	Reuven Cohen
1354	S Federico	Salvatore Federico
1355	P Gassiat	Paul Gassiat
1356	F Gozzi	Fausto Gozzi
1357	T Kawamoto	Tatsuro Kawamoto
1358	T J Garrett	Timothy J. Garrett
1359	J Miśkiewicz	Janusz Miśkiewicz
1360	G Szalkowski	Greg Szalkowski
1361	M L Nelson	Michael L. Nelson
1362	S Zhang	Shufeng Zhang
1363	B C Csáji	Balázs Cs. Csáji
1364	A Browet	Arnaud Browet
1365	V A Traag	V.A. Traag
1366	J Delvenne	Jean-Charles Delvenne
1367	E Huens	Etienne Huens
1368	P V Dooren	Paul Van Dooren
1369	Z Smoreda	Zbigniew Smoreda
1370	F Patzelt	Felix Patzelt
1371	K R Pawelzik	Klaus R. Pawelzik
1372	A Golub	Anton Golub
1373	J Keane	John Keane
1374	S Poon	Ser-Huang Poon
1375	C Kenyon	Chris Kenyon
1376	A Green	Andrew Green
1377	B E Baaquie	Belal E. Baaquie
1378	L Ponta	Linda Ponta
1379	M Raberto	Marco Raberto
1380	S Cincotti	Silvano Cincotti
1381	F Bagnoli	Franco Bagnoli
1382	D Borkmann	Daniel Borkmann
1383	A Guazzini	Andrea Guazzini
1384	E Massaro	Emanuele Massaro
1385	S Rudolph	Stefan Rudolph
1386	M Alghalith	Moawia Alghalith
1387	L Bornmann	Lutz Bornmann
1388	M Stefaner	Moritz Stefaner
1389	F d M Anegón	Felix de Moya Anegón
1390	R Mutz	Rüdiger Mutz
1391	N Hegde	Nidhi Hegde
1392	L Massoulié	Laurent Massoulié
1393	L Viennot	Laurent Viennot
1394	N Xi	Ning Xi
1395	D Fenn	Dan Fenn
1396	N F Johnson	Neil F. Johnson
1397	M G Rodriguez	Manuel Gomez Rodriguez
1398	B Schölkopf	Bernhard Schölkopf
1399	J N Tenenbaum	Joel N. Tenenbaum
1400	T Rao	Tushar Rao
1401	S Srivastava	Saket Srivastava
1402	A Cardillo	Alessio Cardillo
1403	M Zanin	Massimiliano Zanin
1404	M Romance	Miguel Romance
1405	D Papo	David Papo
1406	F d Pozo	Francisco del Pozo
1407	P M Hui	Pak Ming Hui
1408	J Ke	Jian-Hong Ke
1409	M Mitrović	Marija Mitrović
1410	S C H Hoi	Steven C. H. Hoi
1411	H Kleinert	H. Kleinert
1412	A Gerow	Aaron Gerow
1413	M Keane	Mark Keane
1414	P Buesser	Pierre Buesser
1415	D Mocanu	Delia Mocanu
1416	J Donier	Jonathan Donier
1417	G Abramson	G. Abramson
1418	R J Funk	Russell J. Funk
1419	J Owen-Smith	Jason Owen-Smith
1420	C Leemann	Chris Leemann
1421	M Žukovič	Milan Žukovič
1422	E Arcaute	Elsa Arcaute
1423	E Hatna	Erez Hatna
1424	P Ferguson	Peter Ferguson
1425	H Youn	Hyejin Youn
1426	S Mehraban	Saeed Mehraban
1427	A Shirazi	Amirhossein Shirazi
1428	M Zamani	Maryam Zamani
1429	G Jafari	Gholamreza Jafari
1430	M Wiedermann	Marc Wiedermann
1431	H Sayama	Hiroki Sayama
1432	I Pestov	Irene Pestov
1433	J Schmidt	Jeffrey Schmidt
1434	B J Bush	Benjamin James Bush
1435	C Wong	Chun Wong
1436	J Yamanoi	Junichi Yamanoi
1437	M D Domenico	M. De Domenico
1438	A Lima	A. Lima
1439	P Mougel	P. Mougel
1440	M Musolesi	M. Musolesi
1441	A Sienkiewicz	A. Sienkiewicz
1442	T Gubiec	T. Gubiec
1443	R Kutner	R. Kutner
1444	Z R Struzik	Z.R. Struzik
1445	A Virbickaite	Audrone Virbickaite
1446	M C Ausín	M. Concepción Ausín
1447	P Galeano	Pedro Galeano
1448	P Moriano	P. Moriano
1449	J Finke	J. Finke
1450	T Breuer	Thomas Breuer
1451	I Csiszar	Imre Csiszar
1452	E Kromer	Eduard Kromer
1453	L Overbeck	Ludger Overbeck
1454	S D Yi	Su Do Yi
1455	D F Klosik	David F. Klosik
1456	M Bianchetti	Marco Bianchetti
1457	M Carlicchi	Mattia Carlicchi
1458	M Crampes	Michel Crampes
1459	M Plantié	Michel Plantié
1460	A Kianercy	Ardeshir Kianercy
1461	E Kakarot-Handtke	Egmont Kakarot-Handtke
1462	S DeDeo	Simon DeDeo
1463	R Hawkins	Robert Hawkins
1464	S Klingenstein	Sara Klingenstein
1465	T Hitchcock	Tim Hitchcock
1466	S J Hardiman	Stephen J. Hardiman
1467	N Bercot	Nicolas Bercot
1468	Y Dolinsky	Yan Dolinsky
1469	H M Soner	H.Mete Soner
1470	B Bouchard	Bruno Bouchard
1471	E Lepinette	Emmanuel Lepinette
1472	E Taflin	Erik Taflin
1473	M P Wellman	Michael P. Wellman
1474	I v Lelyveld	Iman van Lelyveld
1475	S Camargo	Sabrina Camargo
1476	C Anteneodo	Celia Anteneodo
1477	D R Amancio	Diego R. Amancio
1478	B Goncalves	Bruno Goncalves
1479	F Ciulla	Fabio Ciulla
1480	A Carro	Adrián Carro
1481	R Toral	Raúl Toral
1482	G Laughlin	Gregory Laughlin
1483	A Aguirre	Anthony Aguirre
1484	J Grundfest	Joseph Grundfest
1485	A Guille	Adrien Guille
1486	H Hacid	Hakim Hacid
1487	C Favre	Cécile Favre
1488	L Weng	Lilian Weng
1489	C Castillo	Carlos Castillo
1490	F Bonchi	Francesco Bonchi
1491	R Schifanella	Rossano Schifanella
1492	J Kukačka	Jiří Kukačka
1493	A Gnoatto	Alessandro Gnoatto
1494	M Grasselli	Martino Grasselli
1495	M S Zanetti	Marcelo Serrano Zanetti
1496	H Shuai	Hong-Han Shuai
1497	D Yang	De-Nian Yang
1498	P S Yu	Philip S. Yu
1499	C Shen	Chih-Ya Shen
1500	M Chen	Ming-Syan Chen
1501	S Boerries	Stefan Boerries
1502	N Pestalozzi	Nicola Pestalozzi
1503	D Bamman	David Bamman
1504	A Anderson	Adam Anderson
1505	N A Smith	Noah A. Smith
1506	K Pawelzik	Klaus Pawelzik
1507	D Ardila	Diego Ardila
1508	D Sanadgol	Dorsa Sanadgol
1509	L Šubelj	Lovro Šubelj
1510	M Bajec	Marko Bajec
1511	M Khan	Muhammad Khan
1512	M Kebewar	Mazen Kebewar
1513	N Nenovsky	Nikolay Nenovsky
1514	A Y Lokhov	Andrey Y. Lokhov
1515	M Mézard	Marc Mézard
1516	H Ohta	Hiroki Ohta
1517	P Tasca	Paolo Tasca
1518	K Svozil	Karl Svozil
1519	T Wei	Tian Wei
1520	C Wu	Chensheng Wu
1521	X Yan	XiaoYong Yan
1522	Y Fan	Ying Fan
1523	Z Di	Zengru Di
1524	I O Kitov	Ivan O. Kitov
1525	J Kunegis	Jérôme Kunegis
1526	C Moser	Christine Moser
