# Supplementary material for: Network-Driven Reputation in Online Scientific Communities
Source: PLoS One. 2014 Dec 2;9(12):e112022. doi: 10.1371/journal.pone.0112022 (PMC4251832; doi:10.1371/journal.pone.0112022)
Supplement: Data S1 — Datasets. (ZIP) [file pone.0112022.s001.zip › papers-authors.dat]

#paperID	authorID
0	0
0	1
1	2
1	3
1	4
1	5
2	6
2	7
2	8
2	9
2	10
2	11
2	12
3	13
3	14
3	15
4	16
4	17
4	18
4	19
5	20
5	21
5	22
6	23
6	24
7	2
8	25
8	26
8	27
9	28
10	29
10	30
11	31
11	32
12	33
12	34
13	35
13	36
14	37
14	38
14	39
14	40
14	41
14	42
15	43
16	44
16	4
17	45
17	32
17	46
17	47
17	48
18	49
18	50
18	51
18	52
19	53
19	54
20	55
20	56
20	57
20	58
21	59
21	60
21	61
21	62
22	63
22	64
22	2
23	65
24	66
25	67
26	68
26	69
26	70
26	71
27	72
28	73
28	74
29	75
29	76
30	77
30	78
30	79
30	80
30	81
31	82
31	83
31	84
31	85
32	86
33	87
33	88
34	65
35	89
35	90
36	91
37	92
37	93
38	94
39	95
39	96
40	97
40	98
40	99
40	100
40	101
41	102
41	103
41	104
41	105
42	106
42	107
43	108
44	109
44	110
44	111
44	112
44	113
45	59
45	114
45	115
45	62
46	116
46	117
47	118
47	119
48	120
48	121
49	122
49	123
49	124
50	125
50	126
50	127
51	128
52	129
52	85
52	130
53	131
53	132
53	133
53	134
54	135
55	136
55	137
56	138
57	139
57	140
57	141
58	142
58	143
59	144
59	145
60	146
60	147
60	148
61	149
61	150
61	151
61	152
62	153
62	154
63	76
63	155
63	156
64	157
64	158
64	159
65	160
65	161
65	162
66	163
66	164
66	165
67	137
68	166
68	167
68	168
69	169
69	170
69	79
70	171
70	1
70	172
71	173
72	49
72	51
72	52
72	50
73	174
73	175
74	176
74	177
74	178
75	179
75	180
76	181
76	182
77	183
77	184
78	185
78	186
78	187
78	188
79	189
79	190
79	191
80	192
80	193
80	194
81	195
81	196
81	197
82	198
82	199
83	188
83	200
83	201
83	202
83	203
83	54
84	204
84	137
85	205
85	206
86	207
86	208
86	98
86	209
87	210
88	211
89	0
89	1
90	212
90	213
90	214
91	215
92	216
93	217
93	218
93	59
93	219
94	220
94	221
95	129
95	85
96	222
96	223
97	118
97	224
98	118
98	224
99	225
99	226
100	227
101	228
102	229
102	230
102	231
103	232
103	233
103	234
103	235
103	236
103	237
103	113
103	238
104	239
105	240
105	241
105	242
106	243
106	244
106	245
106	246
106	247
106	248
107	249
107	250
107	251
108	252
108	253
108	254
108	28
108	51
109	255
109	256
109	257
110	252
110	135
111	2
111	258
112	259
112	260
112	261
113	15
113	14
114	262
115	59
115	263
115	115
115	62
116	264
116	265
117	266
117	267
117	268
118	269
118	270
118	271
118	99
119	272
119	273
119	274
120	275
120	276
120	86
121	277
121	278
122	279
123	280
123	281
123	282
124	283
124	284
125	285
125	286
125	113
125	247
126	287
126	288
127	3
127	4
128	277
128	278
129	289
129	290
130	291
130	292
130	293
130	294
131	295
131	296
131	32
132	297
133	298
133	286
133	113
133	247
134	299
135	300
135	99
135	301
136	302
136	303
137	304
137	305
137	306
138	307
138	308
139	309
139	310
139	311
139	312
139	247
140	309
140	310
140	311
140	247
141	139
141	140
141	313
141	314
142	315
142	316
142	317
142	318
142	319
142	320
143	321
143	322
143	323
143	323
144	2
144	324
145	7
145	9
145	325
145	326
145	327
145	328
146	296
146	32
146	329
147	330
147	331
148	332
148	333
148	334
148	9
148	10
149	2
149	324
150	335
150	336
150	337
150	338
150	339
150	340
151	77
151	78
151	79
151	341
151	80
151	81
152	75
152	76
153	295
153	296
153	32
154	6
154	342
154	343
154	219
154	344
155	345
155	346
156	347
156	348
156	349
157	113
157	350
157	286
157	351
157	352
157	353
157	247
158	354
158	9
158	325
158	326
158	7
158	355
159	356
159	48
159	32
160	357
160	358
160	359
161	360
162	361
162	186
162	60
162	362
162	188
163	363
163	364
164	365
164	366
165	367
165	368
165	369
166	370
166	333
166	332
167	371
167	372
168	373
168	374
168	375
168	376
169	315
169	77
169	317
169	319
169	81
169	320
170	377
170	378
170	379
170	380
171	381
171	382
171	383
171	2
172	2
172	324
173	2
173	384
174	385
174	386
174	387
175	388
176	389
176	390
176	51
176	28
177	391
177	392
177	393
178	394
179	395
179	396
179	2
180	397
180	398
180	399
181	400
181	401
182	402
183	403
183	404
184	405
184	406
184	407
185	408
185	409
185	410
186	411
187	412
187	413
187	414
188	415
188	416
189	417
189	418
189	419
189	420
190	421
191	422
191	423
192	424
192	425
192	426
192	427
192	428
193	429
194	430
194	431
194	432
194	433
194	434
195	435
195	436
195	437
196	438
196	439
196	440
196	441
197	442
197	32
197	443
198	444
199	445
199	446
200	447
200	448
200	449
201	450
201	451
201	452
201	453
202	362
202	60
202	361
202	454
202	455
202	188
203	300
203	99
204	456
204	10
204	9
205	457
205	458
205	459
206	460
206	74
206	461
206	32
207	462
207	330
207	331
208	463
208	464
208	120
209	465
209	309
209	466
209	247
210	467
210	455
211	170
211	468
211	79
211	469
212	470
212	471
212	472
213	473
213	474
214	330
214	331
214	475
214	476
214	477
215	317
215	315
215	478
215	479
215	480
215	481
215	482
215	320
216	483
216	190
217	255
217	484
217	256
218	483
218	485
218	190
219	486
219	487
219	177
219	113
219	178
220	488
220	489
220	490
221	491
221	492
221	493
222	494
222	257
222	376
222	495
222	496
223	311
223	247
223	497
224	128
225	498
225	499
226	500
226	501
227	502
227	503
228	60
228	186
228	361
228	504
228	188
229	467
229	188
229	115
229	60
230	505
230	77
230	74
230	81
231	506
231	507
232	508
232	503
232	509
233	510
233	511
234	512
235	513
235	514
236	515
236	516
236	517
236	190
237	317
237	518
237	478
237	479
237	519
237	520
237	521
238	522
238	523
238	180
239	524
239	288
239	525
240	526
240	527
240	528
240	529
241	530
241	531
241	79
241	532
241	137
241	170
242	533
242	534
242	535
243	271
243	99
243	536
244	537
244	538
244	539
245	540
245	541
246	542
246	543
246	544
247	545
248	546
248	547
248	548
249	549
249	366
249	550
250	347
250	551
251	518
251	316
251	317
251	478
251	319
251	320
252	552
252	534
252	553
252	554
252	555
253	556
253	222
254	557
254	558
254	559
255	166
255	560
255	561
256	562
256	563
256	564
257	530
257	565
257	566
257	567
257	532
257	137
258	262
259	568
259	569
259	2
259	570
259	168
260	571
260	572
260	573
260	574
261	575
261	576
262	577
262	578
262	579
263	580
263	2
263	581
264	582
265	583
266	583
267	584
267	585
267	247
268	584
268	247
269	584
269	586
269	247
270	584
271	587
271	31
271	467
271	60
272	588
272	589
272	590
273	591
273	39
273	592
273	593
273	40
274	173
274	594
275	595
275	596
275	597
276	598
276	137
276	599
277	583
278	583
279	316
279	315
279	600
279	601
280	602
280	603
280	604
281	605
282	606
282	607
282	608
282	609
282	610
283	611
283	612
283	613
283	241
284	614
284	615
284	616
284	617
285	618
285	619
285	620
285	621
286	618
286	622
287	618
287	622
288	618
288	621
288	622
289	623
289	465
289	219
290	624
290	138
291	625
291	626
291	627
292	139
292	140
292	628
293	629
293	630
293	631
293	632
293	633
294	634
294	635
294	636
295	597
296	637
296	638
296	639
297	136
297	137
298	640
298	462
298	641
299	642
299	245
299	113
299	247
300	643
300	644
300	645
301	646
301	647
301	60
302	648
303	649
303	650
304	651
304	652
304	560
304	226
305	653
305	654
305	655
306	656
306	657
307	252
307	254
308	658
309	659
310	660
310	661
310	662
311	663
311	664
312	665
312	666
312	667
313	378
313	379
313	668
314	669
314	429
315	670
315	168
316	671
316	672
316	673
317	674
317	675
317	676
317	677
318	678
318	679
318	225
318	226
319	295
319	296
319	32
320	680
320	322
320	323
321	681
321	682
321	683
322	684
322	685
322	686
323	680
323	322
323	323
324	687
324	688
324	689
324	690
324	691
324	692
324	693
324	694
324	695
324	696
324	697
324	698
324	699
324	700
324	676
325	701
325	702
325	703
325	704
325	705
326	531
326	137
326	532
327	361
327	706
327	186
327	467
327	188
327	60
328	169
328	79
329	77
329	79
329	80
329	81
330	311
330	707
330	113
330	247
331	32
331	296
331	295
331	74
332	708
332	709
333	710
333	711
333	712
334	713
334	714
334	715
334	716
334	717
335	718
335	719
336	720
336	721
336	722
337	723
337	724
337	725
337	726
338	727
338	32
339	728
339	729
339	730
340	295
340	731
340	296
340	32
341	732
341	733
341	734
341	2
341	735
342	736
343	737
343	738
343	739
344	740
345	741
345	390
345	28
345	51
345	254
346	742
346	743
346	744
347	745
347	746
347	747
347	748
347	749
348	91
348	750
348	288
348	751
349	530
349	752
349	79
349	170
350	753
350	115
350	754
351	755
351	756
351	757
352	758
352	759
352	760
352	761
353	48
353	32
354	762
354	397
354	763
354	398
354	764
354	765
355	766
355	767
355	768
355	769
355	770
355	771
356	753
356	186
356	188
357	772
358	204
358	137
359	773
359	757
359	774
360	775
361	772
362	776
362	448
362	449
363	777
363	315
363	320
363	778
364	779
364	712
364	711
364	710
365	2
366	669
366	780
366	429
367	781
367	782
368	783
368	784
368	785
368	786
368	787
368	788
368	789
369	790
369	791
369	376
369	792
369	793
370	794
371	795
371	796
371	797
371	798
372	799
372	800
373	539
373	538
374	43
375	801
375	802
376	803
376	804
377	805
378	806
378	807
378	808
379	809
379	810
379	811
379	812
380	813
380	269
380	448
380	99
380	15
381	205
381	206
382	814
383	429
383	170
384	815
384	429
384	816
385	817
385	818
385	113
386	543
386	48
386	32
387	186
387	361
387	753
388	819
388	323
388	820
388	323
389	794
390	300
390	821
390	99
391	822
391	823
391	824
391	825
391	826
391	827
392	828
392	34
393	758
393	759
393	760
393	761
394	829
394	830
394	831
395	832
395	833
395	834
395	835
395	836
396	3
396	5
396	837
397	838
397	839
397	416
398	840
398	32
399	841
399	842
399	843
400	560
400	844
401	845
401	780
402	846
402	265
402	264
402	44
403	569
403	168
404	847
404	848
404	849
405	462
405	641
406	850
406	851
407	852
407	853
408	854
408	855
408	856
408	857
409	115
409	387
410	858
410	332
411	859
411	109
411	22
412	860
412	361
413	861
413	397
413	399
413	398
414	862
414	730
414	762
414	397
414	863
414	864
415	447
415	813
415	448
415	865
415	15
416	866
416	867
417	867
417	866
418	868
418	869
419	866
419	867
420	867
420	866
421	870
421	766
421	129
421	85
421	871
422	829
422	872
422	831
423	873
423	874
424	875
424	876
424	877
424	878
424	879
424	880
424	881
425	389
425	882
425	28
426	883
426	884
427	483
427	485
427	190
428	885
428	886
429	887
429	343
429	888
429	219
430	889
430	890
430	167
430	37
431	891
431	892
431	893
432	894
432	129
432	85
433	895
434	896
434	897
434	153
434	898
434	305
435	687
435	688
435	676
436	512
437	899
437	900
437	901
438	902
438	903
439	904
440	905
440	687
440	688
440	676
441	906
441	907
441	908
442	445
443	909
443	116
443	910
443	911
444	166
444	225
445	390
445	28
445	219
445	51
446	912
446	913
447	914
447	915
447	287
447	288
448	916
448	289
449	455
449	860
449	917
450	918
450	919
450	920
451	921
451	922
452	923
452	924
453	260
453	925
453	259
454	926
455	927
455	928
455	929
456	687
456	676
457	411
458	930
459	931
459	932
460	117
461	43
462	933
462	934
462	935
462	936
463	937
463	819
463	323
464	463
464	400
464	120
465	331
465	938
465	939
465	330
466	43
467	940
467	941
467	51
468	942
468	943
468	944
469	945
469	946
470	947
470	840
470	32
471	948
471	949
471	137
472	950
472	347
472	951
473	952
473	813
473	447
473	15
474	43
475	953
475	954
476	44
476	3
476	4
477	445
477	955
477	956
478	957
478	710
478	712
478	958
479	485
479	483
479	190
480	538
480	539
480	959
481	960
481	844
481	674
481	677
482	961
482	852
482	962
482	963
482	188
482	74
482	964
483	99
484	965
484	390
484	305
485	966
486	966
487	967
487	968
488	512
489	727
489	32
490	969
490	970
490	911
490	971
491	972
491	243
492	973
492	974
493	975
493	976
493	292
494	977
494	978
494	979
494	654
495	233
495	113
495	247
496	980
496	957
497	957
497	966
498	957
498	980
499	981
499	982
500	983
500	984
500	985
501	134
502	986
502	987
503	988
503	982
504	43
505	988
505	982
506	315
506	989
506	990
506	320
507	43
508	991
508	992
508	993
508	994
508	995
508	247
509	996
509	997
509	259
510	998
510	999
510	1000
510	1001
510	1002
510	1003
510	1004
511	149
511	151
511	1005
511	152
512	1006
512	9
512	1007
512	10
513	1008
514	1009
514	1010
514	1011
514	1012
515	48
515	32
516	467
516	504
516	60
517	442
517	32
518	390
518	28
518	51
519	539
519	538
519	537
520	1013
520	1014
521	544
521	542
522	1015
522	1016
522	1017
523	1018
523	1019
523	1020
524	740
525	1021
525	32
526	1022
526	1023
526	1024
526	1025
526	1026
527	1027
527	1028
527	1029
527	1030
527	1031
528	1032
528	1033
528	113
528	1034
528	1035
529	1036
529	1037
530	1038
530	1039
530	1040
530	706
530	1041
530	1042
531	1043
531	1044
531	1045
531	1046
532	1047
533	347
533	551
534	1048
534	495
534	496
534	1049
534	617
535	1050
535	1051
535	1052
536	1053
536	43
537	1054
537	1055
538	1056
538	1057
538	1058
539	1059
539	1060
539	1061
539	133
539	1062
540	1063
540	1064
541	166
542	1065
542	560
542	39
542	226
543	1066
543	1067
543	993
544	1068
544	1069
544	219
545	860
545	455
546	315
546	316
546	319
546	320
547	1070
548	1071
548	1072
549	1073
549	213
549	1074
550	966
551	149
551	151
551	1075
551	152
551	1076
552	1077
552	559
553	567
553	566
553	599
553	137
554	972
554	1078
555	1079
555	1068
555	1069
555	219
556	1080
556	890
556	226
556	42
557	1081
557	1082
557	598
557	1083
558	794
559	421
560	584
560	1084
560	247
560	1085
561	982
561	1086
561	289
562	1087
562	1088
562	1089
563	1090
563	1091
564	1092
564	1093
565	1094
565	137
565	170
566	311
566	1018
566	247
566	1095
567	633
568	740
569	1096
569	1097
569	1098
569	1099
570	1100
570	1101
571	1102
571	1103
571	1104
572	1105
572	1106
572	1107
573	101
573	1108
573	1109
573	28
573	1110
573	1111
574	1112
574	346
574	1113
574	1114
575	1115
575	1116
575	1117
575	22
576	1118
576	1119
576	136
576	14
577	1120
577	1121
577	1122
577	1123
578	1124
578	1125
579	1126
579	1127
580	1128
581	1129
581	1130
582	1131
582	1132
582	1133
583	65
584	1134
585	336
585	1135
585	1126
586	1136
587	1137
587	1138
588	895
589	1139
590	1140
590	32
590	1141
591	1021
591	32
592	1142
592	1143
592	1144
593	1145
593	1146
593	544
594	1147
594	1148
594	1149
595	1150
595	1151
596	1152
596	117
597	1153
597	286
597	113
597	1154
597	1035
598	1155
598	1156
599	1157
599	32
599	2
600	663
600	664
601	1158
601	331
602	1159
602	1160
602	1161
603	1162
603	1163
604	1164
604	677
604	676
605	1165
605	1166
605	1167
605	613
605	1168
605	1169
605	1170
606	1171
606	1172
606	267
606	286
606	113
606	247
607	109
607	22
607	113
608	895
609	1173
609	687
609	676
610	462
610	641
611	1174
611	1175
612	1176
612	1177
612	1178
612	365
613	1179
613	859
613	22
613	1180
614	1181
614	1182
615	917
615	467
615	1183
616	1184
617	279
618	642
618	1185
618	286
618	247
618	113
619	252
619	135
619	28
619	254
620	1186
620	117
621	1187
621	1188
621	1189
622	1190
622	79
623	1191
623	1192
623	180
624	1193
624	1194
624	1195
624	1196
625	1197
626	1128
627	1198
627	1199
628	1200
628	1201
628	1202
628	1203
628	1204
628	1205
628	1206
629	136
629	137
630	1207
631	1185
631	817
631	286
631	113
632	104
632	414
632	34
633	1128
634	1208
634	1209
634	1210
634	1211
634	1212
634	1213
634	1214
635	969
635	1215
635	1216
635	970
636	1217
636	9
636	1218
636	1219
636	1220
636	10
637	1221
637	1222
637	616
638	1223
638	1224
639	1225
639	168
639	1226
639	1012
639	42
640	794
641	1227
641	943
641	944
642	1228
642	1229
642	1230
642	1231
643	533
643	1232
643	1133
644	913
644	912
645	2
645	1233
646	1234
646	1235
646	1236
646	1237
647	648
647	1238
647	1239
648	1240
649	79
649	78
649	77
649	80
649	81
650	766
650	85
651	1241
651	993
651	991
651	995
652	32
652	45
652	1242
653	1243
653	1244
653	1245
654	1065
654	560
654	226
655	805
656	1246
656	943
656	944
656	1247
657	1248
657	49
657	1249
657	101
657	28
657	51
658	799
658	800
659	1250
659	1251
659	1145
659	99
659	20
660	740
661	966
661	1252
662	136
662	137
663	1253
663	1254
663	1255
663	1256
664	430
664	431
664	1257
665	1258
666	1259
666	1116
666	109
666	20
666	22
667	315
667	584
667	319
667	320
668	906
668	907
668	908
669	1260
669	186
670	1261
670	1262
670	1263
671	1264
671	1265
671	781
672	1266
672	1267
673	1268
673	1269
673	1270
674	1271
674	1272
674	1273
675	613
675	1274
675	1275
675	44
675	766
675	1276
675	613
676	1277
676	1278
677	1279
677	1280
678	1281
678	51
678	1282
678	28
679	1283
679	1284
679	1285
679	74
679	32
680	186
681	1286
681	704
681	309
681	584
681	247
682	315
682	989
682	1287
682	990
682	320
683	980
683	1288
683	966
683	1289
684	137
685	217
685	465
685	1290
686	20
686	109
686	1291
686	22
687	1292
687	1293
687	637
688	252
688	28
688	168
[truncated: 447 more rows]
