# Supplementary material for: Network-Driven Reputation in Online Scientific Communities
Source: PLoS One. 2014 Dec 2;9(12):e112022. doi: 10.1371/journal.pone.0112022 (PMC4251832; doi:10.1371/journal.pone.0112022)
Supplement: Data S1 — Datasets. (ZIP) [file pone.0112022.s001.zip › papers-stats.dat]

# we include only papers appearing in the top 20 places of rankings
# produced with the algorithms studied in the paper
#ID	cit	EF submission	journal	journal impact factor	journal H-index	journal SJR indicator
609	14	3/1/2012	Amer.Behav.Sci.	0.694	58	0.701
456	26	2/1/2012	Phys. Rev. E	2.313	147	0.97
317	17	6/1/2012	Phys. Rev. E	2.313	147	0.97
604	15	6/1/2012	Phys. Rev. E	2.313	147	0.97
481	6	1/1/2012	N.H.M	0.909	14	0.737
729	3	1/1/2013	EPL	2.260	104	0.484
23	6	6/1/2012	conference	0.000	0	0
309	1	1/7/2011	Physica A	1.676	96	0.733
325	1	1/12/2011	Physica A	1.676	96	0.733
313	6	1/11/2011	Structure and Dynamics	0.000	0	0
319	3	1/3/2012	working paper	0.000	0	0
530	0	1/2/2012	working paper	0.000	0	0
327	5	1/6/2012	Phys. Rev. E	2.313	147	0.97
215	13	1/6/2012	PLOS ONE	3.730	127	1.724
237	11	1/1/2012	chaos	2.188	97	0.657
142	13	1/1/2013	AUCO Czech Economic Review	0.120	2	0.158
251	23	1/11/2012	PLOS ONE	3.730	127	1.724
682	5	1/7/2011	Int.J.Modern Physics	0.706	43	0.436
169	35	1/12/2011	PLOS ONE	3.730	127	1.724
546	1	1/11/2011	JESTR	3.730	58	1.721
667	9	1/3/2012	EPL	2.260	104	0.484
279	10	1/2/2012	AIP Advances	1.349	11	0.645
506	20	1/6/2012	PLOS ONE	3.730	127	1.724
363	10	1/6/2012	PLOS ONE	3.730	127	1.724
104	0	1/11/2012	Chin. Phys. Lett.	0.811	43	0.252
134	0	1/1/2013	000	0.000	0	0
567	0	1/1/2012	Anna.Imp.Res.	0.000	0	0
302	13	1/7/2011	J.M.L.R	2.561	94	2.186
545	10	1/12/2011	Phys. Rev. E	2.313	147	0.97
647	2	1/11/2011	ICML	0.000	0	0
267	54	1/3/2012	PNAS	9.681	529	7.048
270	19	1/2/2012	EPJST	1.796	37	0.926
268	8	1/6/2012	Phys.Worlds	0.452	34	0.183
269	48	1/6/2012	Philosophical Transactions of the Royal Society A	2.891	84	1.123
560	21	1/11/2012	Nature Sci.Rep	2.927	22	1.857
489	22	1/1/2012	Phys. Rev. E	2.313	147	0.97
681	22	25/4/2012	PNAS	9.737	529	7.048
400	11	25/4/2012	Phys. Rev. E	2.313	147	0.97
157	4	3/1/2012	school	0.000	0	0
606	5	3/1/2012	EPL	2.260	104	0.484
618	28	3/1/2012	PRL	7.943	418	4.099
125	100	3/1/2012	PRL	7.943	418	4.099
133	57	3/1/2012	PRE	2.313	147	0.97
761	12	3/1/2012	Nature Sci.Rep	2.927	22	1.857
330	24	3/1/2012	Nature Sci.Rep	2.927	22	1.857
299	8	3/1/2012	PRE	2.313	147	0.97
721	5	3/1/2012	Nature Sci.Rep	2.927	22	1.857
495	21	3/1/2012	PRE	2.313	147	0.97
139	44	3/1/2012	PNAS	9.681	529	7.048
717	22	3/1/2012	Nature Sci.Rep	2.927	22	1.857
209	39	3/1/2012	PRE	2.313	147	0.97
780	2	3/1/2012	PRE	2.313	147	0.97
692	6	3/1/2012	Nature Sci.Rep	2.927	22	1.857
766	1	3/1/2012	working paper	0.000	0	0
398	8	3/1/2012	jpm	0.430	29	0.771
515	2	3/1/2012	working paper	0.000	0	0
353	4	3/1/2012	working paper	0.000	0	0
517	0	3/1/2012	working paper	0.000	0	0
525	1	3/1/2012	working paper	0.000	0	0
591	2	3/1/2012	EPJST	1.796	37	0.926
338	7	1/7/2011	Physica A	1.676	96	0.733
11	0	1/1/2013	working paper	0.000	0	0
723	1	3/1/2012	working paper	0.000	0	0
470	2	3/1/2012	working paper	0.000	0	0
206	2	1/6/2012	PLOS ONE	3.730	127	1.724
131	9	3/1/2012	Physica A	1.676	96	0.733
833	0	3/1/2012	working paper	0.000	0	0
340	10	3/1/2012	working paper	0.000	0	0
331	6	1/7/2011	Physica A	1.676	96	0.733
146	6	3/1/2012	working paper	0.000	0	0
17	10	3/1/2012	PRE	2.313	147	0.97
159	6	3/1/2012	Journal of Economic Dynamics and Control	0.807	55	1.520
772	1	1/11/2012	Nature Sci.Rep	2.927	22	1.857
140	193	1/11/2012	PNAS	9.681	529	7.048
610	24	1/11/2012	WWW	0.000	0	0
228	22	1/11/2012	PLOS ONE	3.730	127	1.724
774	11	1/11/2012	PLOS ONE	3.730	127	1.724
835	0	1/11/2012	000	0.000	0	0
794	0	1/11/2012	000	0.000	0	0
518	6	1/11/2012	PLOS ONE	3.730	127	1.724
732	2	1/11/2012	NJP	4.063	83	2.021
735	2	1/11/2012	working paper	0.000	0	0
393	3	1/11/2012	working paper	0.000	0	0
713	7	1/11/2012	EPL	2.260	104	0.484
836	0	1/11/2012	000	0.000	0	0
765	8	1/11/2012	Nature Sci.Rep	2.927	22	1.857
284	11	1/11/2012	Journal of the Royal Society Interface	2.891	62	1.816
181	18	1/11/2012	Journal of Economic Growth	2.250	54	5.251
450	5	1/11/2012	Chaos	1.800	97	0.657
280	6	1/11/2012	working paper	0.000	0	0
281	0	1/11/2012	poster paper	0.000	0	0
282	0	1/11/2012	Philosophical Magazine	1.510	51	1.014
278	0	1/11/2012	working paper	0.000	0	0
277	0	1/11/2012	working paper	0.000	0	0
286	7	1/11/2012	journal of engineering science and technology review	0.000	0	0
288	7	1/11/2012	LCNS	0.000	118	0.310
287	4	1/11/2012	journal of engineering science and technology review	0.000	7	0.388
324	47	1/11/2012	PLOS ONE	3.730	127	1.724
440	67	1/11/2012	Nature Sci.Rep	2.927	22	1.857
435	14	1/11/2012	Phys. Rev. E	2.313	147	0.97
539	16	1/11/2012	Journal of Theoretical Biology	2.351	101	1.052
103	19	1/11/2012	PRE	2.313	147	0.97
162	13	1/11/2012	EPJB	1.282	89	0.731
241	13	1/11/2012	working paper	0.000	0	0
202	19	1/11/2012	Physica A	1.676	96	0.733
151	7	1/11/2012	JSM	1.866	30	0.272
172	18	1/11/2012	working paper	0.000	0	0
358	6	1/11/2012	Phys. Rev. E	2.313	147	0.97
242	40	1/11/2012	NJP	4.086	83	2.021
199	42	1/11/2012	Physica A	1.676	96	0.733
170	1	1/11/2012	working paper	0.000	0	0
364	14	1/11/2012	Physica A	1.676	96	0.733
114	0	1/11/2012	Communications in Statistics - Theory and Methods	0.298	32	0.512
460	30	1/11/2012	Am. J. Phys	0.782	56	0.596
113	6	1/11/2012	working paper	0.000	0	0
377	0	1/11/2012	conferencepaper	0.000	0	0
599	3	1/11/2012	0	0.000	0	0
245	8	1/11/2012	PRE	2.313	147	0.97
135	2	1/11/2012	EPJB	1.282	89	0.731
123	6	1/11/2012	Physica A	1.676	96	0.733
347	0	1/11/2012	working paper	0.000	0	0
462	0	1/11/2012	PLOS ONE	3.730	127	1.724
85	3	1/11/2012	Physica A	1.676	96	0.733
84	15	1/11/2012	NJP	4.063	83	2.021
304	6	1/11/2012	EPJB	1.282	89	0.731
542	22	1/11/2012	PRE	2.313	147	0.97
654	6	1/11/2012	JSM	1.866	30	0.272
255	7	1/11/2012	PLOS ONE	3.730	127	1.724
556	31	1/11/2012	Nature Sci.Rep	2.927	22	1.857
822	1	1/11/2012	conferencepaper	0.000	0	0
14	143	1/11/2012	PLOS ONE	3.730	127	1.724
484	13	1/11/2012	PLOS ONE	3.730	127	1.724
229	49	1/11/2012	PLOS ONE	3.730	127	1.724
312	50	1/11/2012	Journal artificial intelligence research	1.696	76	1.312
321	6	1/11/2012	Physica A	1.676	96	0.733
196	2	1/11/2012	Physica A	1.676	96	0.733
303	2	1/11/2012	working paper	0.000	0	0
307	5	1/11/2012	Nature Sci.Rep	2.927	22	1.857
746	5	1/11/2012	Physica A	1.676	96	0.733
414	16	1/11/2012	PLOS ONE	3.730	127	1.724
424	7	1/11/2012	working paper	0.000	0	0
786	7	1/11/2012	Computers Mathematics with Applications	2.069	69	1.343
413	3	1/11/2012	working paper	0.000	0	0
153	6	1/11/2012	Quantitative Finance	0.820	29	0.778
830	1	1/11/2012	working paper	0.000	0	0
386	2	1/11/2012	working paper	0.000	0	0
197	3	1/11/2012	PRE	2.313	147	0.97
223	21	1/11/2012	Nature Sci.Rep	2.927	22	1.857
694	3	1/11/2012	EPL	2.260	104	0.484
566	21	1/3/2012	PNAS	9.681	529	7.048
50	2	1/3/2012	0	0.000	0	0
70	1	1/3/2012	JSP	1.400	70	0.883
230	42	1/11/2012	PRE	2.313	147	0.97
351	5	1/11/2012	Social Network	3.381	55	2.324
149	32	1/11/2012	EPJST	1.796	37	0.926
243	9	1/11/2012	PNAS	9.681	529	7.048
463	2	1/11/2012	working paper	0.000	0	0
576	2	1/11/2012	working paper	0.000	0	0
357	2	1/11/2012	working paper	0.000	0	0
227	5	1/11/2012	Journal of Futures Markets	0.467	30	0.701
170	1	1/11/2012	working paper	0.000	0	0
