# Supplementary material for: Network-Driven Reputation in Online Scientific Communities
Source: PLoS One. 2014 Dec 2;9(12):e112022. doi: 10.1371/journal.pone.0112022 (PMC4251832; doi:10.1371/journal.pone.0112022)
Supplement: Data S1 — Datasets. (ZIP) [file pone.0112022.s001.zip › README]

These processed and anonymized data have been used to obtain results
presented in "Network-driven reputation in online scientific
communities" by Hao Liao et al. (see http://arxiv.org/abs/1311.3064
for a free version of the paper). The data have been prepared by Matus
Medo (matus.medo@unifr.ch) and Hao Liao (hao.liao@unifr.ch).


The data can be used for research. Please acknowledge the original article
(see above) in all publications resulting from the use of the data set. Do
not redistribute the data without this README file.


There are five data files:

1) EF_data-QRC.dat
This file contains all user interactions with papers. It is time-sorted
and containts 29748 entries in total. The three possible actions are
U (paper upload), D (paper download), and V (abstract view).

2) EF_metadata-QRC.dat
This file contains paper metadata, most important are paper title and
the list of authors.

3) hash_table_authors.dat
This file contains brief and full names of all authors.

4) papers-authors.dat
This file contains links between papers and authors. Each line contains
ID of a paper and ID of an author. A paper with three authors, for
example, has three separate entries - one for each author.

5) papers-stats.dat
This file contains paper citation counts (obtained from Google Scholar
on 12/12/2013), publication venues and the correponding journal quality
indicators (impact factor, H-index, SJR indicator) for papers that appear
in top 20 for some of the algorithms evaluated in the manuscript.
